# Supplementary material for: Integrative systems and functional analyses reveal a role of dopaminergic signaling in myelin pathogenesis
Source: J Transl Med. 2020 Mar 2;18:109. doi: 10.1186/s12967-020-02276-1 (PMC7053059; doi:10.1186/s12967-020-02276-1)
Supplement: Supplementary file 2 — Additional file 2. Enriched KEGG pathways in the curated MS genes. [file 12967_2020_2276_MOESM2_ESM.xls]

## Sheet: MS.genelist.2.txt.path.hp.0.05.
pathway_ID	KEGG name	UP_gene	Down_gene	TragetGene_in_this_pathway	TragetGene_in_all_pathway	All_gene_in_this_pathway	all_gene_in_all_pathway	UP_Gene	DOWN_Gene	Pvalue	URL	FDR	Levelone	Leveltwo
hsa04060	Cytokine-cytokine receptor interaction	71	0	71	352	294	7843	IL-1R,CNTF,CSF2RB,Apo-1/Fas,SDF-1;_known_as_CXCL12?,CXCL16_A181V,CCR5-delta_32,IL7RA,TNFRSF1_A,IFNA14,NGFB,MDC/CCL22,TNFSF14,ILI2B,CSF1R,IL7,TNFRSF1B,CXCR5,IL28B,IFNGR2,IFNAR2,CD25,LEP,PRLR,CCL3,IL23R,IFNB1,interleukin-17A,TRAIL,IL-10,IL5RA,IL-1β,IL12RB,BAFF,IL23A,CD40,CX3CR1,MCP-1,CXCL10,TGF-beta,TRAILR-1,IL1RN,IL21R,CD178,LEPR,IFNG,IL2,TGFB2,CCL8,IL-12,LIF,CCL13,TNF-α,RANTES,IFNAR1,TNFRSF6B,IFN…	NA	7.83e-34	http://www.kegg.jp/kegg-bin/show_pathway?hsa04060/hsa:3554%09red/hsa:1270%09red/hsa:1439%09red/hsa:355%09red/hsa:6387%09red/hsa:58191%09red/hsa:1234%09red/hsa:3575%09red/hsa:7132%09red/hsa:3448%09red/hsa:4803%09red/hsa:6367%09red/hsa:8740%09red/hsa:3593%09red/hsa:1436%09red/hsa:3574%09red/hsa:7133%09red/hsa:643%09red/hsa:282617%09red/hsa:3460%09red/hsa:3455%09red/hsa:3559%09red/hsa:3952%09red/hsa…	1.79e-31	Environmental Information Processing	Signaling molecules and interaction
hsa04630	JAK-STAT signaling pathway	40	0	40	352	162	7843	CNTF,CSF2RB,PIK3R1,IL7RA,IFNA14,ILI2B,STAT3,IL7,IL28B,IFNGR2,TYK2,IFNAR2,CD25,LEP,IL22RA2,PRLR,IL23R,IFNB1,IL-10,IL5RA,IL12RB,SOCS1,IL23A,Akt,IL21R,LEPR,bcl-2,IFNG,IL2,IL-12,LIF,IFNAR1,IFNA5,IFNA16,IL-4,IL21,MYC,IL28RA,IL6,GRB2,	NA	1.54e-19	http://www.kegg.jp/kegg-bin/show_pathway?hsa04630/hsa:1270%09red/hsa:1439%09red/hsa:5295%09red/hsa:3575%09red/hsa:3448%09red/hsa:3593%09red/hsa:6774%09red/hsa:3574%09red/hsa:282617%09red/hsa:3460%09red/hsa:7297%09red/hsa:3455%09red/hsa:3559%09red/hsa:3952%09red/hsa:116379%09red/hsa:5618%09red/hsa:149233%09red/hsa:3456%09red/hsa:3586%09red/hsa:3568%09red/hsa:3594%09red/hsa:8651%09red/hsa:51561%09r…	7.05e-18	Environmental Information Processing	Signal transduction
hsa04650	Natural killer cell mediated cytotoxicity	34	0	34	352	131	7843	KIR2DL2,KIRs,PIK3R1,Apo-1/Fas,PLCG1,VAV1,PKC,IFNA14,KIR2DL4,IFNGR2,IFNAR2,CD94,ICAM-1,ITGAL,IFNB1,DAP12,TRAIL,PRF1,MICA,TRAILR-1,CD178,RAC2,MICB,MAPK1,IFNG,KIR2DL3,VAV2,TNF-α,IFNAR1,IFNA5,IFNA16,SYK,SHC1,GRB2,	NA	1.79e-17	http://www.kegg.jp/kegg-bin/show_pathway?hsa04650/hsa:3803%09red/hsa:3811%09red/hsa:5295%09red/hsa:355%09red/hsa:5335%09red/hsa:7409%09red/hsa:5578%09red/hsa:3448%09red/hsa:3805%09red/hsa:3460%09red/hsa:3455%09red/hsa:3824%09red/hsa:3383%09red/hsa:3683%09red/hsa:3456%09red/hsa:7305%09red/hsa:8743%09red/hsa:5551%09red/hsa:100507436%09red/hsa:8797%09red/hsa:356%09red/hsa:5880%09red/hsa:4277%09red/h…	5.12e-16	Organismal Systems	Immune system
hsa04620	Toll-like receptor signaling pathway	30	0	30	352	104	7843	CD86,PIK3R1,TLR9,IRF5,Osteopontin,IFNA14,CD14,ILI2B,IFNAR2,CCL3,CD80,IFNB1,TLR1-10,TLR3,IL-1β,CD40,CXCL10,Akt,MAPK1,IL-12,CASP8,TNF-α,RANTES,IFNAR1,IFNA5,IFNA16,NFkappaB,TLR6,tlr-4,IL6,	NA	6.18e-17	http://www.kegg.jp/kegg-bin/show_pathway?hsa04620/hsa:942%09red/hsa:5295%09red/hsa:54106%09red/hsa:3663%09red/hsa:6696%09red/hsa:3448%09red/hsa:929%09red/hsa:3593%09red/hsa:3455%09red/hsa:6348%09red/hsa:941%09red/hsa:3456%09red/hsa:7096%09red/hsa:7098%09red/hsa:3553%09red/hsa:958%09red/hsa:3627%09red/hsa:207%09red/hsa:5594%09red/hsa:3592%09red/hsa:841%09red/hsa:7124%09red/hsa:6352%09red/hsa:3454%…	1.42e-15	Organismal Systems	Immune system
hsa04668	TNF signaling pathway	26	0	26	352	110	7843	PIK3R1,Apo-1/Fas,TNFRSF1_A,TNFRSF1B,JAG1,ICAM-1,E-selectin,IFNB1,MMP3,IL-1β,MCP-1,CXCL10,Akt,gelatinase_B (MMP9),MAPK1,COX-2,LIF,CASP8,VCAM1,IRF-1,TNF-α,RANTES,NFkappaB,CCL20,LTA,IL6,	NA	1.37e-12	http://www.kegg.jp/kegg-bin/show_pathway?hsa04668/hsa:5295%09red/hsa:355%09red/hsa:7132%09red/hsa:7133%09red/hsa:182%09red/hsa:3383%09red/hsa:6401%09red/hsa:3456%09red/hsa:4314%09red/hsa:3553%09red/hsa:6347%09red/hsa:3627%09red/hsa:207%09red/hsa:4318%09red/hsa:5594%09red/hsa:5743%09red/hsa:3976%09red/hsa:841%09red/hsa:7412%09red/hsa:3659%09red/hsa:7124%09red/hsa:6352%09red/hsa:4790%09red/hsa:6364…	1.36e-11	Environmental Information Processing	Signal transduction
hsa04659	Th17 cell differentiation	25	0	25	352	107	7843	IL-1R,SMAD4,PLCG1,FOXP3,STAT3,IFNGR2,TYK2,CD25,IL23R,DQB1,interleukin-17A,IL-1β,IL12RB,IL23A,TGF-beta,DPB1*0501,IL21R,MAPK1,IFNG,IL2,RORA,IL-4,NFkappaB,IL21,IL6,	NA	4.95e-12	http://www.kegg.jp/kegg-bin/show_pathway?hsa04659/hsa:3554%09red/hsa:4089%09red/hsa:5335%09red/hsa:50943%09red/hsa:6774%09red/hsa:3460%09red/hsa:7297%09red/hsa:3559%09red/hsa:149233%09red/hsa:3119%09red/hsa:3605%09red/hsa:3553%09red/hsa:3594%09red/hsa:51561%09red/hsa:7040%09red/hsa:3115%09red/hsa:50615%09red/hsa:5594%09red/hsa:3458%09red/hsa:3558%09red/hsa:6095%09red/hsa:3566%09red/hsa:4790%09red…	4.73e-11	Organismal Systems	Immune system
hsa04380	Osteoclast differentiation	27	0	27	352	128	7843	IL-1R,PIK3R1,ILT6 (LILRA3),TNFRSF1_A,CSF1R,IFNGR2,TYK2,IFNAR2,IFNB1,DAP12,IL-1β,NCF1,PPARgamma,SOCS1,TGF-beta,Akt,MAPK1,IFNG,TGFB2,TREM2,FcγR2b,TNF-α,IFNAR1,NFkappaB,SYK,IL-1,GRB2,	NA	9.01e-12	http://www.kegg.jp/kegg-bin/show_pathway?hsa04380/hsa:3554%09red/hsa:5295%09red/hsa:11026%09red/hsa:7132%09red/hsa:1436%09red/hsa:3460%09red/hsa:7297%09red/hsa:3455%09red/hsa:3456%09red/hsa:7305%09red/hsa:3553%09red/hsa:653361%09red/hsa:5468%09red/hsa:8651%09red/hsa:7040%09red/hsa:207%09red/hsa:5594%09red/hsa:3458%09red/hsa:7042%09red/hsa:54209%09red/hsa:2213%09red/hsa:7124%09red/hsa:3454%09red/h…	8.25e-11	Organismal Systems	Development
hsa04062	Chemokine signaling pathway	33	0	33	352	190	7843	PIK3R1,SDF-1;_known_as_CXCL12?,VAV1,CXCL16_A181V,CCR5-delta_32,MDC/CCL22,PRKCZ,STAT3,SRC,CXCR5,GNB3,CCL3,NCF1,CX3CR1,MCP-1,GSK3β,CXCL10,PRKCD,Akt,RAC2,MAPK1,CCL8,CCL13,VAV2,RANTES,MCP-3,CXCL13,NFkappaB,CCR2,CCL20,SHC1,IL-8,GRB2,	NA	1.19e-11	http://www.kegg.jp/kegg-bin/show_pathway?hsa04062/hsa:5295%09red/hsa:6387%09red/hsa:7409%09red/hsa:58191%09red/hsa:1234%09red/hsa:6367%09red/hsa:5590%09red/hsa:6774%09red/hsa:6714%09red/hsa:643%09red/hsa:2784%09red/hsa:6348%09red/hsa:653361%09red/hsa:1524%09red/hsa:6347%09red/hsa:2932%09red/hsa:3627%09red/hsa:5580%09red/hsa:207%09red/hsa:5880%09red/hsa:5594%09red/hsa:6355%09red/hsa:6357%09red/hsa…	1.05e-10	Organismal Systems	Immune system
hsa04064	NF-kappa B signaling pathway	23	0	23	352	100	7843	IL-1R,PLCG1,SDF-1;_known_as_CXCL12?,TNFRSF1_A,TNFSF14,CD14,ATM,ICAM-1,CARD11,IL-1β,BAFF,CD40,MALT1,DDX58,bcl-2,COX-2,CCL13,VCAM1,TNF-α,NFkappaB,SYK,tlr-4,LTA,	NA	5.12e-11	http://www.kegg.jp/kegg-bin/show_pathway?hsa04064/hsa:3554%09red/hsa:5335%09red/hsa:6387%09red/hsa:7132%09red/hsa:8740%09red/hsa:929%09red/hsa:472%09red/hsa:3383%09red/hsa:84433%09red/hsa:3553%09red/hsa:10673%09red/hsa:958%09red/hsa:10892%09red/hsa:23586%09red/hsa:596%09red/hsa:5743%09red/hsa:6357%09red/hsa:7412%09red/hsa:7124%09red/hsa:4790%09red/hsa:6850%09red/hsa:7099%09red/hsa:4049%09red/	4.05e-10	Environmental Information Processing	Signal transduction
hsa04514	Cell adhesion molecules (CAMs)	26	0	26	352	146	7843	CD86,SELP,CD226,ICAM-1,E-selectin,ITGAL,ITGA4,CD80,DQB1,PVRL2,MAG,PSGL-1 (P-selectin glycoprotein ligand-1),PECAM1,CD40,CD45,PVR,DPB1*0501,CTLA4,ALCAM,VCAM1,CD28,CD6,PD-1,CD58,ICOS,ICAM3,	NA	1.14e-09	http://www.kegg.jp/kegg-bin/show_pathway?hsa04514/hsa:942%09red/hsa:6403%09red/hsa:10666%09red/hsa:3383%09red/hsa:6401%09red/hsa:3683%09red/hsa:3676%09red/hsa:941%09red/hsa:3119%09red/hsa:5819%09red/hsa:4099%09red/hsa:6404%09red/hsa:5175%09red/hsa:958%09red/hsa:5788%09red/hsa:5817%09red/hsa:3115%09red/hsa:1493%09red/hsa:214%09red/hsa:7412%09red/hsa:940%09red/hsa:923%09red/hsa:5133%09red/hsa:965%0…	7.66e-09	Environmental Information Processing	Signaling molecules and interaction
hsa04660	T cell receptor signaling pathway	21	0	21	352	101	7843	PIK3R1,PLCG1,VAV1,CBLB,CARD11,IL-10,CD45,GSK3β,Akt,MALT1,MAPK1,IFNG,IL2,CTLA4,VAV2,TNF-α,CD28,NFkappaB,PD-1,ICOS,GRB2,	NA	2.62e-09	http://www.kegg.jp/kegg-bin/show_pathway?hsa04660/hsa:5295%09red/hsa:5335%09red/hsa:7409%09red/hsa:868%09red/hsa:84433%09red/hsa:3586%09red/hsa:5788%09red/hsa:2932%09red/hsa:207%09red/hsa:10892%09red/hsa:5594%09red/hsa:3458%09red/hsa:3558%09red/hsa:1493%09red/hsa:7410%09red/hsa:7124%09red/hsa:940%09red/hsa:4790%09red/hsa:5133%09red/hsa:29851%09red/hsa:2885%09red/	1.71e-08	Organismal Systems	Immune system
hsa04151	PI3K-Akt signaling pathway	42	0	42	352	354	7843	VEGF,PIK3R1,RPS6KB1,STK11,PKC,IL7RA,Osteopontin,IFNA14,NGFB,CASP-9,CSF1R,IL7,IDDM2,PCK1,IFNAR2,CD25,GNB3,ITGA4,PRLR,IFNB1,IGF-1,NOS3,BDNF,GSK3β,Akt,p53,NR4A1,CD178,bcl-2,MAPK1,IL2,IFNAR1,IFNA5,IFNA16,IL-4,NFkappaB,MYC,SYK,ARE,tlr-4,IL6,GRB2,	NA	4.89e-09	http://www.kegg.jp/kegg-bin/show_pathway?hsa04151/hsa:7422%09red/hsa:5295%09red/hsa:6198%09red/hsa:6794%09red/hsa:5578%09red/hsa:3575%09red/hsa:6696%09red/hsa:3448%09red/hsa:4803%09red/hsa:842%09red/hsa:1436%09red/hsa:3574%09red/hsa:3630%09red/hsa:5105%09red/hsa:3455%09red/hsa:3559%09red/hsa:2784%09red/hsa:3676%09red/hsa:5618%09red/hsa:3456%09red/hsa:3479%09red/hsa:4846%09red/hsa:627%09red/hsa:29…	3.11e-08	Environmental Information Processing	Signal transduction
hsa04640	Hematopoietic cell lineage	20	0	20	352	97	7843	IL-1R,CD1E,IL7RA,CD14,CSF1R,IL7,CD25,ITGA4,DQB1,CD1A,CD37,IL5RA,IL-1β,CD24,DPB1*0501,CD21,TNF-α,IL-4,IL-1,IL6,	NA	7.37e-09	http://www.kegg.jp/kegg-bin/show_pathway?hsa04640/hsa:3554%09red/hsa:913%09red/hsa:3575%09red/hsa:929%09red/hsa:1436%09red/hsa:3574%09red/hsa:3559%09red/hsa:3676%09red/hsa:3119%09red/hsa:909%09red/hsa:951%09red/hsa:3568%09red/hsa:3553%09red/hsa:100133941%09red/hsa:3115%09red/hsa:1380%09red/hsa:7124%09red/hsa:3566%09red/hsa:3552%09red/hsa:3569%09red/	4.44e-08	Organismal Systems	Immune system
hsa04066	HIF-1 signaling pathway	20	0	20	352	100	7843	VEGF,PIK3R1,RPS6KB1,PLCG1,PKC,STAT3,IDDM2,IFNGR2,HMOX1,IGF-1,NOS3,PAI-1,NOS2A,Akt,bcl-2,MAPK1,IFNG,NFkappaB,tlr-4,IL6,	NA	1.28e-08	http://www.kegg.jp/kegg-bin/show_pathway?hsa04066/hsa:7422%09red/hsa:5295%09red/hsa:6198%09red/hsa:5335%09red/hsa:5578%09red/hsa:6774%09red/hsa:3630%09red/hsa:3460%09red/hsa:3162%09red/hsa:3479%09red/hsa:4846%09red/hsa:5054%09red/hsa:4843%09red/hsa:207%09red/hsa:596%09red/hsa:5594%09red/hsa:3458%09red/hsa:4790%09red/hsa:7099%09red/hsa:3569%09red/	7.52e-08	Environmental Information Processing	Signal transduction
hsa04672	Intestinal immune network for IgA production	14	0	14	352	49	7843	CD86,SDF-1;_known_as_CXCL12?,ITGA4,CD80,DQB1,IL-10,BAFF,CD40,TGF-beta,DPB1*0501,IL2,CD28,IL6,ICOS,	NA	1.68e-08	http://www.kegg.jp/kegg-bin/show_pathway?hsa04672/hsa:942%09red/hsa:6387%09red/hsa:3676%09red/hsa:941%09red/hsa:3119%09red/hsa:3586%09red/hsa:10673%09red/hsa:958%09red/hsa:7040%09red/hsa:3115%09red/hsa:3558%09red/hsa:940%09red/hsa:3569%09red/hsa:29851%09red/	9.62e-08	Organismal Systems	Immune system
hsa04080	Neuroactive ligand-receptor interaction	37	0	37	352	338	7843	VPAC2,PTGER4,GR,protachykinin-1,cannabinoid_1_receptor,NMDAR2D,P2X7,GRIN2A,TAC3,LEP,S1PR1,PRLR,GHRL,beta2AR,NPY,GRIA3,MTNR1B,GIPR,VIP,TAC4,NMDAR2B,galanin_gene,C3,S1PR2,Melanocortin_1_receptor (MC1R),LEPR,C3a,TRPV1,CRHR1,NMDAR1,NMDAR2C,GABRA3,AT2R,C5AR,PLG,GHSR,PAFR,	NA	3.49e-07	http://www.kegg.jp/kegg-bin/show_pathway?hsa04080/hsa:7434%09red/hsa:5734%09red/hsa:2908%09red/hsa:6863%09red/hsa:1268%09red/hsa:2906%09red/hsa:5027%09red/hsa:2903%09red/hsa:6866%09red/hsa:3952%09red/hsa:1901%09red/hsa:5618%09red/hsa:51738%09red/hsa:154%09red/hsa:4852%09red/hsa:2892%09red/hsa:4544%09red/hsa:2696%09red/hsa:7432%09red/hsa:255061%09red/hsa:2904%09red/hsa:51083%09red/hsa:718%09red/hs…	1.6e-06	Environmental Information Processing	Signaling molecules and interaction
hsa04662	B cell receptor signaling pathway	15	0	15	352	71	7843	PIK3R1,VAV1,CARD11,GSK3β,Akt,MALT1,RAC2,MAPK1,FcγR2b,CD21,INPP5D,VAV2,NFkappaB,SYK,GRB2,	NA	4.13e-07	http://www.kegg.jp/kegg-bin/show_pathway?hsa04662/hsa:5295%09red/hsa:7409%09red/hsa:84433%09red/hsa:2932%09red/hsa:207%09red/hsa:10892%09red/hsa:5880%09red/hsa:5594%09red/hsa:2213%09red/hsa:1380%09red/hsa:3635%09red/hsa:7410%09red/hsa:4790%09red/hsa:6850%09red/hsa:2885%09red/	1.82e-06	Organismal Systems	Immune system
hsa04210	Apoptosis	21	0	21	352	136	7843	CSF2RB,PIK3R1,Apo-1/Fas,TNFRSF1_A,NGFB,CASP-9,ATM,TUBA1A,TRAIL,PRF1,Akt,p53,TRAILR-1,CD178,bcl-2,MAPK1,bcl-x,CASP8,TNF-α,NFkappaB,TUBA4A,	NA	5.86e-07	http://www.kegg.jp/kegg-bin/show_pathway?hsa04210/hsa:1439%09red/hsa:5295%09red/hsa:355%09red/hsa:7132%09red/hsa:4803%09red/hsa:842%09red/hsa:472%09red/hsa:7846%09red/hsa:8743%09red/hsa:5551%09red/hsa:207%09red/hsa:7157%09red/hsa:8797%09red/hsa:356%09red/hsa:596%09red/hsa:5594%09red/hsa:581%09red/hsa:841%09red/hsa:7124%09red/hsa:4790%09red/hsa:7277%09red/	2.53e-06	Cellular Processes	Cell growth and death
hsa04657	IL-17 signaling pathway	17	0	17	352	93	7843	interleukin-17A,MMP3,IL-1β,MCP-1,GSK3β,CXCL10,gelatinase_B (MMP9),MAPK1,IFNG,COX-2,CASP8,TNF-α,MMP-1,MCP-3,NFkappaB,CCL20,IL6,	NA	6.28e-07	http://www.kegg.jp/kegg-bin/show_pathway?hsa04657/hsa:3605%09red/hsa:4314%09red/hsa:3553%09red/hsa:6347%09red/hsa:2932%09red/hsa:3627%09red/hsa:4318%09red/hsa:5594%09red/hsa:3458%09red/hsa:5743%09red/hsa:841%09red/hsa:7124%09red/hsa:4312%09red/hsa:6354%09red/hsa:4790%09red/hsa:6364%09red/hsa:3569%09red/	2.62e-06	Organismal Systems	Immune system
hsa04621	NOD-like receptor signaling pathway	24	0	24	352	178	7843	IFNA14,P2X7,TYK2,IFNAR2,NLRP3,IFNB1,IL-1β,NOD1-2,MCP-1,PRKCD,bcl-2,MAPK1,CASP8,TNF-α,OAS1,RANTES,IFNAR1,IFNA5,IFNA16,NFkappaB,MEFV,IL18,tlr-4,IL6,	NA	1.18e-06	http://www.kegg.jp/kegg-bin/show_pathway?hsa04621/hsa:3448%09red/hsa:5027%09red/hsa:7297%09red/hsa:3455%09red/hsa:114548%09red/hsa:3456%09red/hsa:3553%09red/hsa:10392%09red/hsa:6347%09red/hsa:5580%09red/hsa:596%09red/hsa:5594%09red/hsa:841%09red/hsa:7124%09red/hsa:4938%09red/hsa:6352%09red/hsa:3454%09red/hsa:3442%09red/hsa:3449%09red/hsa:4790%09red/hsa:4210%09red/hsa:3606%09red/hsa:7099%09red/hsa…	4.73e-06	Organismal Systems	Immune system
hsa04917	Prolactin signaling pathway	14	0	14	352	70	7843	PIK3R1,STAT3,SRC,IDDM2,PRLR,SOCS1,GSK3β,Akt,MAPK1,ESR1,IRF-1,NFkappaB,SHC1,GRB2,	NA	2.03e-06	http://www.kegg.jp/kegg-bin/show_pathway?hsa04917/hsa:5295%09red/hsa:6774%09red/hsa:6714%09red/hsa:3630%09red/hsa:5618%09red/hsa:8651%09red/hsa:2932%09red/hsa:207%09red/hsa:5594%09red/hsa:2099%09red/hsa:3659%09red/hsa:4790%09red/hsa:6464%09red/hsa:2885%09red/	7.76e-06	Organismal Systems	Endocrine system
hsa04658	Th1 and Th2 cell differentiation	16	0	16	352	92	7843	PLCG1,ILI2B,IFNGR2,TYK2,CD25,JAG1,DQB1,IL12RB,DPB1*0501,MAPK1,IFNG,IL2,IL-12,IL-4,NFkappaB,Notch3,	NA	2.69e-06	http://www.kegg.jp/kegg-bin/show_pathway?hsa04658/hsa:5335%09red/hsa:3593%09red/hsa:3460%09red/hsa:7297%09red/hsa:3559%09red/hsa:182%09red/hsa:3119%09red/hsa:3594%09red/hsa:3115%09red/hsa:5594%09red/hsa:3458%09red/hsa:3558%09red/hsa:3592%09red/hsa:3566%09red/hsa:4790%09red/hsa:4854%09red/	9.99e-06	Organismal Systems	Immune system
hsa04012	ErbB signaling pathway	15	0	15	352	85	7843	PIK3R1,RPS6KB1,PLCG1,neuregulin_1 (NRG1),PKC,SRC,CBLB,GSK3β,Akt,MAPK1,ABL1,MYC,ARE,SHC1,GRB2,	NA	4.58e-06	http://www.kegg.jp/kegg-bin/show_pathway?hsa04012/hsa:5295%09red/hsa:6198%09red/hsa:5335%09red/hsa:3084%09red/hsa:5578%09red/hsa:6714%09red/hsa:868%09red/hsa:2932%09red/hsa:207%09red/hsa:5594%09red/hsa:25%09red/hsa:4609%09red/hsa:374%09red/hsa:6464%09red/hsa:2885%09red/	1.66e-05	Environmental Information Processing	Signal transduction
hsa04068	FoxO signaling pathway	19	0	19	352	132	7843	SMAD4,PIK3R1,STK11,IL7RA,STAT3,ATM,IDDM2,PCK1,S1PR1,IGF-1,TRAIL,IL-10,TGF-beta,Akt,CD178,MAPK1,TGFB2,IL6,GRB2,	NA	5.94e-06	http://www.kegg.jp/kegg-bin/show_pathway?hsa04068/hsa:4089%09red/hsa:5295%09red/hsa:6794%09red/hsa:3575%09red/hsa:6774%09red/hsa:472%09red/hsa:3630%09red/hsa:5105%09red/hsa:1901%09red/hsa:3479%09red/hsa:8743%09red/hsa:3586%09red/hsa:7040%09red/hsa:207%09red/hsa:356%09red/hsa:5594%09red/hsa:7042%09red/hsa:3569%09red/hsa:2885%09red/	2.06e-05	Environmental Information Processing	Signal transduction
hsa04612	Antigen processing and presentation	14	0	14	352	77	7843	CIITA,KIR2DL2,KIRs,HSP70-1,KIR2DL4,Hsp70-2,CD94,DQB1,DPB1*0501,TAP1,IFNG,KIR2DL3,ABC-transporter,TNF-α,	NA	6.64e-06	http://www.kegg.jp/kegg-bin/show_pathway?hsa04612/hsa:4261%09red/hsa:3803%09red/hsa:3811%09red/hsa:3303%09red/hsa:3805%09red/hsa:3304%09red/hsa:3824%09red/hsa:3119%09red/hsa:3115%09red/hsa:6890%09red/hsa:3458%09red/hsa:3804%09red/hsa:6891%09red/hsa:7124%09red/	2.27e-05	Organismal Systems	Immune system
hsa04370	VEGF signaling pathway	12	0	12	352	59	7843	VEGF,PIK3R1,SH2D2A,PLCG1,PKC,CASP-9,SRC,NOS3,Akt,RAC2,MAPK1,COX-2,	NA	9.19e-06	http://www.kegg.jp/kegg-bin/show_pathway?hsa04370/hsa:7422%09red/hsa:5295%09red/hsa:9047%09red/hsa:5335%09red/hsa:5578%09red/hsa:842%09red/hsa:6714%09red/hsa:4846%09red/hsa:207%09red/hsa:5880%09red/hsa:5594%09red/hsa:5743%09red/	3.09e-05	Environmental Information Processing	Signal transduction
hsa04666	Fc gamma R-mediated phagocytosis	15	0	15	352	91	7843	PIK3R1,RPS6KB1,PLCG1,VAV1,PKC,NCF1,CD45,PRKCD,Akt,RAC2,MAPK1,FcγR2b,INPP5D,VAV2,SYK,	NA	1.09e-05	http://www.kegg.jp/kegg-bin/show_pathway?hsa04666/hsa:5295%09red/hsa:6198%09red/hsa:5335%09red/hsa:7409%09red/hsa:5578%09red/hsa:653361%09red/hsa:5788%09red/hsa:5580%09red/hsa:207%09red/hsa:5880%09red/hsa:5594%09red/hsa:2213%09red/hsa:3635%09red/hsa:7410%09red/hsa:6850%09red/	3.62e-05	Organismal Systems	Immune system
hsa04622	RIG-I-like receptor signaling pathway	13	0	13	352	70	7843	IFNA14,ILI2B,LGP2,IFNB1,IFIH1,CXCL10,DDX58,IL-12,CASP8,TNF-α,IFNA5,IFNA16,NFkappaB,	NA	1.12e-05	http://www.kegg.jp/kegg-bin/show_pathway?hsa04622/hsa:3448%09red/hsa:3593%09red/hsa:79132%09red/hsa:3456%09red/hsa:64135%09red/hsa:3627%09red/hsa:23586%09red/hsa:3592%09red/hsa:841%09red/hsa:7124%09red/hsa:3442%09red/hsa:3449%09red/hsa:4790%09red/	3.65e-05	Organismal Systems	Immune system
hsa04926	Relaxin signaling pathway	18	0	18	352	130	7843	VEGF,PIK3R1,MMP2,PKC,PRKCZ,SRC,GNB3,NOS3,NOS2A,TGF-beta,NOS1,Akt,gelatinase_B (MMP9),MAPK1,MMP-1,NFkappaB,SHC1,GRB2,	NA	1.81e-05	http://www.kegg.jp/kegg-bin/show_pathway?hsa04926/hsa:7422%09red/hsa:5295%09red/hsa:4313%09red/hsa:5578%09red/hsa:5590%09red/hsa:6714%09red/hsa:2784%09red/hsa:4846%09red/hsa:4843%09red/hsa:7040%09red/hsa:4842%09red/hsa:207%09red/hsa:4318%09red/hsa:5594%09red/hsa:4312%09red/hsa:4790%09red/hsa:6464%09red/hsa:2885%09red/	5.74e-05	Organismal Systems	Endocrine system
hsa04623	Cytosolic DNA-sensing pathway	12	0	12	352	63	7843	IFNA14,IFNB1,IL-1β,CXCL10,DDX58,RANTES,IFNA5,IFNA16,NFkappaB,IL18,IL6,ADAR,	NA	1.86e-05	http://www.kegg.jp/kegg-bin/show_pathway?hsa04623/hsa:3448%09red/hsa:3456%09red/hsa:3553%09red/hsa:3627%09red/hsa:23586%09red/hsa:6352%09red/hsa:3442%09red/hsa:3449%09red/hsa:4790%09red/hsa:3606%09red/hsa:3569%09red/hsa:103%09red/	5.84e-05	Organismal Systems	Immune system
hsa04722	Neurotrophin signaling pathway	17	0	17	352	119	7843	PIK3R1,PLCG1,NGFB,SH2B3,BDNF,GSK3β,PRKCD,Akt,p53,CD178,bcl-2,MAPK1,bcl-x,ABL1,NFkappaB,SHC1,GRB2,	NA	2.04e-05	http://www.kegg.jp/kegg-bin/show_pathway?hsa04722/hsa:5295%09red/hsa:5335%09red/hsa:4803%09red/hsa:10019%09red/hsa:627%09red/hsa:2932%09red/hsa:5580%09red/hsa:207%09red/hsa:7157%09red/hsa:356%09red/hsa:596%09red/hsa:5594%09red/hsa:581%09red/hsa:25%09red/hsa:4790%09red/hsa:6464%09red/hsa:2885%09red/	6.31e-05	Organismal Systems	Nervous system
hsa04010	MAPK signaling pathway	30	0	30	352	295	7843	IL-1R,VEGF,CACNA1H,Apo-1/Fas,HSP70-1,PKC,TNFRSF1_A,NGFB,CD14,Hsp70-2,CSF1R,IDDM2,IGF-1,BDNF,IL-1β,TGF-beta,Akt,p53,NR4A1,CD178,RAC2,MAPK1,TGFB2,TNF-α,Stathmin,NFkappaB,MYC,ARE,IL-1,GRB2,	NA	2.07e-05	http://www.kegg.jp/kegg-bin/show_pathway?hsa04010/hsa:3554%09red/hsa:7422%09red/hsa:8912%09red/hsa:355%09red/hsa:3303%09red/hsa:5578%09red/hsa:7132%09red/hsa:4803%09red/hsa:929%09red/hsa:3304%09red/hsa:1436%09red/hsa:3630%09red/hsa:3479%09red/hsa:627%09red/hsa:3553%09red/hsa:7040%09red/hsa:207%09red/hsa:7157%09red/hsa:3164%09red/hsa:356%09red/hsa:5880%09red/hsa:5594%09red/hsa:7042%09red/hsa:7124%…	6.31e-05	Environmental Information Processing	Signal transduction
hsa04670	Leukocyte transendothelial migration	16	0	16	352	112	7843	PIK3R1,CTNNA3,PLCG1,MMP2,SDF-1;_known_as_CXCL12?,VAV1,PKC,ICAM-1,ITGAL,ITGA4,NCF1,PECAM1,gelatinase_B (MMP9),RAC2,VCAM1,VAV2,	NA	3.57e-05	http://www.kegg.jp/kegg-bin/show_pathway?hsa04670/hsa:5295%09red/hsa:29119%09red/hsa:5335%09red/hsa:4313%09red/hsa:6387%09red/hsa:7409%09red/hsa:5578%09red/hsa:3383%09red/hsa:3683%09red/hsa:3676%09red/hsa:653361%09red/hsa:5175%09red/hsa:4318%09red/hsa:5880%09red/hsa:7412%09red/hsa:7410%09red/	0.000103457	Organismal Systems	Immune system
hsa04664	Fc epsilon RI signaling pathway	12	0	12	352	68	7843	PIK3R1,PLCG1,VAV1,PKC,Akt,RAC2,MAPK1,INPP5D,VAV2,TNF-α,SYK,GRB2,	NA	4.15e-05	http://www.kegg.jp/kegg-bin/show_pathway?hsa04664/hsa:5295%09red/hsa:5335%09red/hsa:7409%09red/hsa:5578%09red/hsa:207%09red/hsa:5880%09red/hsa:5594%09red/hsa:3635%09red/hsa:7410%09red/hsa:7124%09red/hsa:6850%09red/hsa:2885%09red/	0.000118766	Organismal Systems	Immune system
hsa04610	Complement and coagulation cascades	13	0	13	352	79	7843	C6,CFH,PAI-1,C3,C2,C7,C3a,BF,CD21,C4,A2M,C5AR,PLG,	NA	4.3e-05	http://www.kegg.jp/kegg-bin/show_pathway?hsa04610/hsa:729%09red/hsa:3075%09red/hsa:5054%09red/hsa:718%09red/hsa:717%09red/hsa:730%09red/hsa:719%09red/hsa:629%09red/hsa:1380%09red/hsa:720%09red/hsa:2%09red/hsa:728%09red/hsa:5340%09red/	0.00012109	Organismal Systems	Immune system
hsa04071	Sphingolipid signaling pathway	16	0	16	352	119	7843	PIK3R1,PKC,TNFRSF1_A,PRKCZ,NSMAF,S1PR1,NOS3,Akt,p53,S1PR2,RAC2,bcl-2,MAPK1,bcl-x,TNF-α,NFkappaB,	NA	7.58e-05	http://www.kegg.jp/kegg-bin/show_pathway?hsa04071/hsa:5295%09red/hsa:5578%09red/hsa:7132%09red/hsa:5590%09red/hsa:8439%09red/hsa:1901%09red/hsa:4846%09red/hsa:207%09red/hsa:7157%09red/hsa:9294%09red/hsa:5880%09red/hsa:596%09red/hsa:5594%09red/hsa:581%09red/hsa:7124%09red/hsa:4790%09red/	0.000208998	Environmental Information Processing	Signal transduction
hsa04713	Circadian entrainment	14	0	14	352	97	7843	PER3,CACNA1H,PKC,RIG-I,NMDAR2D,GRIN2A,GNB3,GRIA3,MTNR1B,NMDAR2B,NOS1,MAPK1,NMDAR1,NMDAR2C,	NA	9.78e-05	http://www.kegg.jp/kegg-bin/show_pathway?hsa04713/hsa:8863%09red/hsa:8912%09red/hsa:5578%09red/hsa:5187%09red/hsa:2906%09red/hsa:2903%09red/hsa:2784%09red/hsa:2892%09red/hsa:4544%09red/hsa:2904%09red/hsa:4842%09red/hsa:5594%09red/hsa:2902%09red/hsa:2905%09red/	0.000263454	Organismal Systems	Environmental adaptation
hsa04920	Adipocytokine signaling pathway	11	0	11	352	69	7843	STK11,TNFRSF1_A,STAT3,TNFRSF1B,PCK1,LEP,NPY,Akt,LEPR,TNF-α,NFkappaB,	NA	0.000223074	http://www.kegg.jp/kegg-bin/show_pathway?hsa04920/hsa:6794%09red/hsa:7132%09red/hsa:6774%09red/hsa:7133%09red/hsa:5105%09red/hsa:3952%09red/hsa:4852%09red/hsa:207%09red/hsa:3953%09red/hsa:7124%09red/hsa:4790%09red/	0.0005805	Organismal Systems	Endocrine system
hsa04750	Inflammatory mediator regulation of TRP channels	13	0	13	352	100	7843	IL-1R,PIK3R1,PLCG1,ACCN1,PKC,PTGER4,NGFB,PRKCH,SRC,IGF-1,IL-1β,PRKCD,TRPV1,	NA	0.000494707	http://www.kegg.jp/kegg-bin/show_pathway?hsa04750/hsa:3554%09red/hsa:5295%09red/hsa:5335%09red/hsa:40%09red/hsa:5578%09red/hsa:5734%09red/hsa:4803%09red/hsa:5583%09red/hsa:6714%09red/hsa:3479%09red/hsa:3553%09red/hsa:5580%09red/hsa:7442%09red/	0.00124492	Organismal Systems	Sensory system
hsa04024	cAMP signaling pathway	21	0	21	352	212	7843	VPAC2,PIK3R1,VAV1,NMDAR2D,GRIN2A,GHRL,beta2AR,NPY,GRIA3,GIPR,BDNF,VIP,NMDAR2B,Akt,RAC2,MAPK1,NMDAR1,VAV2,NMDAR2C,NFkappaB,GHSR,	NA	0.000522133	http://www.kegg.jp/kegg-bin/show_pathway?hsa04024/hsa:7434%09red/hsa:5295%09red/hsa:7409%09red/hsa:2906%09red/hsa:2903%09red/hsa:51738%09red/hsa:154%09red/hsa:4852%09red/hsa:2892%09red/hsa:2696%09red/hsa:627%09red/hsa:7432%09red/hsa:2904%09red/hsa:207%09red/hsa:5880%09red/hsa:5594%09red/hsa:2902%09red/hsa:7410%09red/hsa:2905%09red/hsa:4790%09red/hsa:2693%09red/	0.00129966	Environmental Information Processing	Signal transduction
hsa04919	Thyroid hormone signaling pathway	14	0	14	352	116	7843	PIK3R1,PLCG1,PKC,CASP-9,SRC,NOTCH4,GSK3β,Akt,p53,MAPK1,ESR1,VDR,MYC,Notch3,	NA	0.000653775	http://www.kegg.jp/kegg-bin/show_pathway?hsa04919/hsa:5295%09red/hsa:5335%09red/hsa:5578%09red/hsa:842%09red/hsa:6714%09red/hsa:4855%09red/hsa:2932%09red/hsa:207%09red/hsa:7157%09red/hsa:5594%09red/hsa:2099%09red/hsa:29079%09red/hsa:4609%09red/hsa:4854%09red/	0.00157994	Organismal Systems	Endocrine system
hsa04014	Ras signaling pathway	22	0	22	352	232	7843	VEGF,PIK3R1,PLCG1,PKC,NGFB,CSF1R,IDDM2,GRIN2A,GNB3,IGF-1,BDNF,NMDAR2B,Akt,ETS1,CD178,RAC2,MAPK1,NMDAR1,ABL1,NFkappaB,SHC1,GRB2,	NA	0.000703157	http://www.kegg.jp/kegg-bin/show_pathway?hsa04014/hsa:7422%09red/hsa:5295%09red/hsa:5335%09red/hsa:5578%09red/hsa:4803%09red/hsa:1436%09red/hsa:3630%09red/hsa:2903%09red/hsa:2784%09red/hsa:3479%09red/hsa:627%09red/hsa:2904%09red/hsa:207%09red/hsa:2113%09red/hsa:356%09red/hsa:5880%09red/hsa:5594%09red/hsa:2902%09red/hsa:25%09red/hsa:4790%09red/hsa:6464%09red/hsa:2885%09red/	0.00167732	Environmental Information Processing	Signal transduction
hsa04218	Cellular senescence	17	0	17	352	160	7843	KIR2DL2,PIK3R1,KIR2DL4,ATM,ZFP36L1,PAI-1,TGF-beta,Akt,p53,ETS1,MAPK1,KIR2DL3,TGFB2,NFkappaB,MYC,IL-1,IL6,	NA	0.00080121	http://www.kegg.jp/kegg-bin/show_pathway?hsa04218/hsa:3803%09red/hsa:5295%09red/hsa:3805%09red/hsa:472%09red/hsa:677%09red/hsa:5054%09red/hsa:7040%09red/hsa:207%09red/hsa:7157%09red/hsa:2113%09red/hsa:5594%09red/hsa:3804%09red/hsa:7042%09red/hsa:4790%09red/hsa:4609%09red/hsa:3552%09red/hsa:3569%09red/	0.00189152	Cellular Processes	Cell growth and death
hsa04015	Rap1 signaling pathway	20	0	20	352	206	7843	VEGF,PIK3R1,PLCG1,PKC,NGFB,PRKCZ,CSF1R,cannabinoid_1_receptor,SRC,IDDM2,GRIN2A,ITGAL,IGF-1,NMDAR2B,RGS14,Akt,RAC2,MAPK1,NMDAR1,VAV2,	NA	0.000909494	http://www.kegg.jp/kegg-bin/show_pathway?hsa04015/hsa:7422%09red/hsa:5295%09red/hsa:5335%09red/hsa:5578%09red/hsa:4803%09red/hsa:5590%09red/hsa:1436%09red/hsa:1268%09red/hsa:6714%09red/hsa:3630%09red/hsa:2903%09red/hsa:3683%09red/hsa:3479%09red/hsa:2904%09red/hsa:10636%09red/hsa:207%09red/hsa:5880%09red/hsa:5594%09red/hsa:2902%09red/hsa:7410%09red/	0.00210378	Environmental Information Processing	Signal transduction
hsa04371	Apelin signaling pathway	14	0	14	352	137	7843	SMAD4,RPS6KB1,Osteopontin,JAG1,GNB3,NOS3,PAI-1,NOS2A,NOS1,Akt,MAPK1,MEF2B,AT2R,Notch3,	NA	0.00326716	http://www.kegg.jp/kegg-bin/show_pathway?hsa04371/hsa:4089%09red/hsa:6198%09red/hsa:6696%09red/hsa:182%09red/hsa:2784%09red/hsa:4846%09red/hsa:5054%09red/hsa:4843%09red/hsa:4842%09red/hsa:207%09red/hsa:5594%09red/hsa:100271849%09red/hsa:185%09red/hsa:4854%09red/	0.00705829	Environmental Information Processing	Signal transduction
hsa04915	Estrogen signaling pathway	14	0	14	352	138	7843	PIK3R1,MMP2,HSP70-1,Hsp70-2,SRC,NOS3,PRKCD,Akt,gelatinase_B (MMP9),bcl-2,MAPK1,ESR1,SHC1,GRB2,	NA	0.00349214	http://www.kegg.jp/kegg-bin/show_pathway?hsa04915/hsa:5295%09red/hsa:4313%09red/hsa:3303%09red/hsa:3304%09red/hsa:6714%09red/hsa:4846%09red/hsa:5580%09red/hsa:207%09red/hsa:4318%09red/hsa:596%09red/hsa:5594%09red/hsa:2099%09red/hsa:6464%09red/hsa:2885%09red/	0.00747383	Organismal Systems	Endocrine system
hsa04211	Longevity regulating pathway	10	0	10	352	89	7843	PIK3R1,RPS6KB1,STK11,IDDM2,IGF-1,PPARgamma,Akt,p53,bcl-x,NFkappaB,	NA	0.00630859	http://www.kegg.jp/kegg-bin/show_pathway?hsa04211/hsa:5295%09red/hsa:6198%09red/hsa:6794%09red/hsa:3630%09red/hsa:3479%09red/hsa:5468%09red/hsa:207%09red/hsa:7157%09red/hsa:581%09red/hsa:4790%09red/	0.0128988	Organismal Systems	Aging
hsa04510	Focal adhesion	17	0	17	352	199	7843	VEGF,PIK3R1,VAV1,PKC,Osteopontin,SRC,ITGA4,IGF-1,GSK3β,Akt,CAV1,RAC2,bcl-2,MAPK1,VAV2,SHC1,GRB2,	NA	0.00796618	http://www.kegg.jp/kegg-bin/show_pathway?hsa04510/hsa:7422%09red/hsa:5295%09red/hsa:7409%09red/hsa:5578%09red/hsa:6696%09red/hsa:6714%09red/hsa:3676%09red/hsa:3479%09red/hsa:2932%09red/hsa:207%09red/hsa:857%09red/hsa:5880%09red/hsa:596%09red/hsa:5594%09red/hsa:7410%09red/hsa:6464%09red/hsa:2885%09red/	0.0161439	Cellular Processes	Cellular community
hsa04145	Phagosome	14	0	14	352	152	7843	CD14,DQB1,TUBA1A,NCF1,NOS1,DPB1*0501,TAP1,C3,ABC-transporter,FcγR2b,MPO,TLR6,TUBA4A,tlr-4,	NA	0.00819844	http://www.kegg.jp/kegg-bin/show_pathway?hsa04145/hsa:929%09red/hsa:3119%09red/hsa:7846%09red/hsa:653361%09red/hsa:4842%09red/hsa:3115%09red/hsa:6890%09red/hsa:718%09red/hsa:6891%09red/hsa:2213%09red/hsa:4353%09red/hsa:10333%09red/hsa:7277%09red/hsa:7099%09red/	0.0164688	Cellular Processes	Transport and catabolism
hsa04910	Insulin signaling pathway	13	0	13	352	137	7843	PIK3R1,RPS6KB1,PRKCZ,IDDM2,CBLB,PCK1,SOCS1,GSK3β,Akt,MAPK1,PRKAR1A,SHC1,GRB2,	NA	0.00838138	http://www.kegg.jp/kegg-bin/show_pathway?hsa04910/hsa:5295%09red/hsa:6198%09red/hsa:5590%09red/hsa:3630%09red/hsa:868%09red/hsa:5105%09red/hsa:8651%09red/hsa:2932%09red/hsa:207%09red/hsa:5594%09red/hsa:5573%09red/hsa:6464%09red/hsa:2885%09red/	0.0166899	Organismal Systems	Endocrine system
hsa04020	Calcium signaling pathway	15	0	15	352	188	7843	CACNA1H,PLCG1,PKC,NMDAR2D,P2X7,GRIN2A,beta2AR,NOS3,Itpkb,NOS2A,NOS1,NMDAR1,NMDAR2C,AT2R,PAFR,	NA	0.0216707	http://www.kegg.jp/kegg-bin/show_pathway?hsa04020/hsa:8912%09red/hsa:5335%09red/hsa:5578%09red/hsa:2906%09red/hsa:5027%09red/hsa:2903%09red/hsa:154%09red/hsa:4846%09red/hsa:3707%09red/hsa:4843%09red/hsa:4842%09red/hsa:2902%09red/hsa:2905%09red/hsa:185%09red/hsa:5724%09red/	0.0399739	Environmental Information Processing	Signal transduction
hsa04724	Glutamatergic synapse	10	0	10	352	114	7843	PKC,NMDAR2D,GRIN2A,GNB3,GRIA3,NMDAR2B,EAAT2,MAPK1,NMDAR1,NMDAR2C,	NA	0.0317035	http://www.kegg.jp/kegg-bin/show_pathway?hsa04724/hsa:5578%09red/hsa:2906%09red/hsa:2903%09red/hsa:2784%09red/hsa:2892%09red/hsa:2904%09red/hsa:6506%09red/hsa:5594%09red/hsa:2902%09red/hsa:2905%09red/	0.0567196	Organismal Systems	Nervous system
hsa04728	Dopaminergic synapse	11	0	11	352	131	7843	KIF5A,PKC,COMT,GRIN2A,GNB3,CLOCK,GRIA3,ARNTL,NMDAR2B,GSK3β,Akt,	NA	0.0330531	http://www.kegg.jp/kegg-bin/show_pathway?hsa04728/hsa:3798%09red/hsa:5578%09red/hsa:1312%09red/hsa:2903%09red/hsa:2784%09red/hsa:9575%09red/hsa:2892%09red/hsa:406%09red/hsa:2904%09red/hsa:2932%09red/hsa:207%09red/	0.0582243	Organismal Systems	Nervous system
hsa04072	Phospholipase D signaling pathway	12	0	12	352	148	7843	CYTH4,PIK3R1,PLCG1,PKC,IDDM2,Akt,MAPK1,AT2R,SYK,SHC1,IL-8,GRB2,	NA	0.0338155	http://www.kegg.jp/kegg-bin/show_pathway?hsa04072/hsa:27128%09red/hsa:5295%09red/hsa:5335%09red/hsa:5578%09red/hsa:3630%09red/hsa:207%09red/hsa:5594%09red/hsa:185%09red/hsa:6850%09red/hsa:6464%09red/hsa:3579%09red/hsa:2885%09red/	0.0591125	Environmental Information Processing	Signal transduction
hsa04150	mTOR signaling pathway	12	0	12	352	153	7843	PIK3R1,RPS6KB1,STK11,PKC,TNFRSF1_A,IDDM2,IGF-1,GSK3β,Akt,MAPK1,TNF-α,GRB2,	NA	0.0420181	http://www.kegg.jp/kegg-bin/show_pathway?hsa04150/hsa:5295%09red/hsa:6198%09red/hsa:6794%09red/hsa:5578%09red/hsa:7132%09red/hsa:3630%09red/hsa:3479%09red/hsa:2932%09red/hsa:207%09red/hsa:5594%09red/hsa:7124%09red/hsa:2885%09red/	0.0718071	Environmental Information Processing	Signal transduction
hsa04152	AMPK signaling pathway	10	0	10	352	120	7843	PIK3R1,RPS6KB1,STK11,IDDM2,PCK1,LEP,IGF-1,PPARgamma,Akt,LEPR,	NA	0.042827	http://www.kegg.jp/kegg-bin/show_pathway?hsa04152/hsa:5295%09red/hsa:6198%09red/hsa:6794%09red/hsa:3630%09red/hsa:5105%09red/hsa:3952%09red/hsa:3479%09red/hsa:5468%09red/hsa:207%09red/hsa:3953%09red/	0.0726473	Environmental Information Processing	Signal transduction

## Sheet: Sheet2
Category	number
other	6
Cell growth and death	2
Nervous system	3
Signaling molecules and interaction	3
Endocrine system	6
Immune system	18
Signal transduction	18
