# Supplementary material for: Integrative systems and functional analyses reveal a role of dopaminergic signaling in myelin pathogenesis
Source: J Transl Med. 2020 Mar 2;18:109. doi: 10.1186/s12967-020-02276-1 (PMC7053059; doi:10.1186/s12967-020-02276-1)
Supplement: Supplementary file 3 — Additional file 3. Protein-protein interactions between DS and oLC genes in Interactome. [file 12967_2020_2276_MOESM3_ESM.xls]

pathway1	pathway2	interact_num	all_num	interact_my	all_my	pvalue	FDR
Aminoacyl-tRNA biosynthesis	EGFR tyrosine kinase inhibitor resistance	12	413	0	33	1	1
Aminoacyl-tRNA biosynthesis	Endocrine resistance	14	457	0	29	1	1
Aminoacyl-tRNA biosynthesis	Antifolate resistance	10	68	0	0	1	1
Aminoacyl-tRNA biosynthesis	Platinum drug resistance	10	225	0	18	1	1
Aminoacyl-tRNA biosynthesis	Ribosome biogenesis in eukaryotes	9	122	0	0	1	1
Aminoacyl-tRNA biosynthesis	RNA transport	42	775	0	0	1	1
Aminoacyl-tRNA biosynthesis	mRNA surveillance pathway	6	299	0	0	1	1
Aminoacyl-tRNA biosynthesis	RNA degradation	6	260	0	0	1	1
Aminoacyl-tRNA biosynthesis	PPAR signaling pathway	1	106	0	0	1	1
Aminoacyl-tRNA biosynthesis	Homologous recombination	0	174	0	0	1	1
Aminoacyl-tRNA biosynthesis	Fanconi anemia pathway	6	251	0	0	1	1
Aminoacyl-tRNA biosynthesis	MAPK signaling pathway	53	1440	0	27	1	1
Aminoacyl-tRNA biosynthesis	ErbB signaling pathway	15	503	0	37	1	1
Aminoacyl-tRNA biosynthesis	Ras signaling pathway	20	964	0	32	1	1
Aminoacyl-tRNA biosynthesis	Rap1 signaling pathway	11	690	0	26	1	1
Aminoacyl-tRNA biosynthesis	Calcium signaling pathway	6	433	0	16	1	1
Aminoacyl-tRNA biosynthesis	cGMP-PKG signaling pathway	9	356	0	4	1	1
Aminoacyl-tRNA biosynthesis	cAMP signaling pathway	12	583	0	10	1	1
Aminoacyl-tRNA biosynthesis	Cytokine-cytokine receptor interaction	7	477	0	52	1	1
Aminoacyl-tRNA biosynthesis	Chemokine signaling pathway	22	837	0	48	1	1
Aminoacyl-tRNA biosynthesis	NF-kappa B signaling pathway	35	418	0	8	1	1
Aminoacyl-tRNA biosynthesis	HIF-1 signaling pathway	23	290	0	17	1	1
Aminoacyl-tRNA biosynthesis	FoxO signaling pathway	25	539	0	16	1	1
Aminoacyl-tRNA biosynthesis	Phosphatidylinositol signaling system	6	431	0	7	1	1
Aminoacyl-tRNA biosynthesis	Sphingolipid signaling pathway	17	384	0	21	1	1
Aminoacyl-tRNA biosynthesis	Phospholipase D signaling pathway	9	463	0	20	1	1
Aminoacyl-tRNA biosynthesis	Neuroactive ligand-receptor interaction	1	299	0	10	1	1
Aminoacyl-tRNA biosynthesis	Cell cycle	35	888	0	7	1	1
Aminoacyl-tRNA biosynthesis	Oocyte meiosis	19	375	0	0	1	1
Aminoacyl-tRNA biosynthesis	Sulfur relay system	0	39	0	0	1	1
Aminoacyl-tRNA biosynthesis	SNARE interactions in vesicular transport	1	159	0	0	1	1
Aminoacyl-tRNA biosynthesis	Mitophagy - animal	11	149	0	0	1	1
Aminoacyl-tRNA biosynthesis	Autophagy - animal	24	406	0	6	1	1
Aminoacyl-tRNA biosynthesis	Protein processing in endoplasmic reticulum	17	334	0	2	1	1
Aminoacyl-tRNA biosynthesis	Endocytosis	23	761	0	4	1	1
Aminoacyl-tRNA biosynthesis	Phagosome	11	192	0	2	1	1
Aminoacyl-tRNA biosynthesis	Peroxisome	1	131	0	0	1	1
Aminoacyl-tRNA biosynthesis	mTOR signaling pathway	19	405	0	14	1	1
Aminoacyl-tRNA biosynthesis	PI3K-Akt signaling pathway	54	1538	0	53	1	1
Aminoacyl-tRNA biosynthesis	AMPK signaling pathway	19	335	0	4	1	1
Aminoacyl-tRNA biosynthesis	Apoptosis	28	641	0	26	1	1
Aminoacyl-tRNA biosynthesis	Longevity regulating pathway	19	246	0	6	1	1
Aminoacyl-tRNA biosynthesis	Longevity regulating pathway - multiple species	12	160	0	2	1	1
Aminoacyl-tRNA biosynthesis	Cellular senescence	37	689	0	9	1	1
Aminoacyl-tRNA biosynthesis	Cardiac muscle contraction	0	273	0	0	1	1
Aminoacyl-tRNA biosynthesis	Adrenergic signaling in cardiomyocytes	6	312	0	6	1	1
Aminoacyl-tRNA biosynthesis	Vascular smooth muscle contraction	2	264	0	2	1	1
Aminoacyl-tRNA biosynthesis	Wnt signaling pathway	11	408	0	5	1	1
Aminoacyl-tRNA biosynthesis	Notch signaling pathway	1	161	0	1	1	1
Aminoacyl-tRNA biosynthesis	Hedgehog signaling pathway	7	102	0	0	1	1
Aminoacyl-tRNA biosynthesis	TGF-beta signaling pathway	9	313	0	6	1	1
Aminoacyl-tRNA biosynthesis	Axon guidance	10	444	0	14	1	1
Aminoacyl-tRNA biosynthesis	VEGF signaling pathway	10	184	0	14	1	1
Aminoacyl-tRNA biosynthesis	Apelin signaling pathway	14	427	0	12	1	1
Aminoacyl-tRNA biosynthesis	Osteoclast differentiation	47	542	0	34	1	1
Aminoacyl-tRNA biosynthesis	Hippo signaling pathway	18	451	0	5	1	1
Aminoacyl-tRNA biosynthesis	Hippo signaling pathway - multiple species	1	65	0	0	1	1
Aminoacyl-tRNA biosynthesis	Focal adhesion	12	908	0	25	1	1
Aminoacyl-tRNA biosynthesis	ECM-receptor interaction	1	204	0	0	1	1
Aminoacyl-tRNA biosynthesis	Cell adhesion molecules (CAMs)	10	181	0	15	1	1
Aminoacyl-tRNA biosynthesis	Adherens junction	5	297	0	3	1	1
Aminoacyl-tRNA biosynthesis	Tight junction	16	425	0	2	1	1
Aminoacyl-tRNA biosynthesis	Gap junction	5	214	0	4	1	1
Aminoacyl-tRNA biosynthesis	Signaling pathways regulating pluripotency of stem cells	15	328	0	10	1	1
Aminoacyl-tRNA biosynthesis	Complement and coagulation cascades	1	202	0	8	1	1
Aminoacyl-tRNA biosynthesis	Platelet activation	11	328	0	9	1	1
Aminoacyl-tRNA biosynthesis	Antigen processing and presentation	20	204	0	2	1	1
Aminoacyl-tRNA biosynthesis	Renin-angiotensin system	1	50	0	0	1	1
Aminoacyl-tRNA biosynthesis	Toll-like receptor signaling pathway	43	411	0	17	1	1
Aminoacyl-tRNA biosynthesis	NOD-like receptor signaling pathway	61	529	0	13	1	1
Aminoacyl-tRNA biosynthesis	RIG-I-like receptor signaling pathway	46	251	0	1	1	1
Aminoacyl-tRNA biosynthesis	Cytosolic DNA-sensing pathway	22	178	0	0	1	1
Aminoacyl-tRNA biosynthesis	JAK-STAT signaling pathway	19	561	0	39	1	1
Aminoacyl-tRNA biosynthesis	Natural killer cell mediated cytotoxicity	18	423	0	39	1	1
Aminoacyl-tRNA biosynthesis	IL-17 signaling pathway	50	329	0	8	1	1
Aminoacyl-tRNA biosynthesis	Th1 and Th2 cell differentiation	23	331	0	7	1	1
Aminoacyl-tRNA biosynthesis	Th17 cell differentiation	32	428	0	15	1	1
Aminoacyl-tRNA biosynthesis	T cell receptor signaling pathway	38	496	0	27	1	1
Aminoacyl-tRNA biosynthesis	B cell receptor signaling pathway	23	305	0	20	1	1
Aminoacyl-tRNA biosynthesis	Fc epsilon RI signaling pathway	11	291	0	22	1	1
Aminoacyl-tRNA biosynthesis	Fc gamma R-mediated phagocytosis	8	330	0	29	1	1
Aminoacyl-tRNA biosynthesis	TNF signaling pathway	34	494	0	17	1	1
Aminoacyl-tRNA biosynthesis	Leukocyte transendothelial migration	12	267	0	11	1	1
Aminoacyl-tRNA biosynthesis	Intestinal immune network for IgA production	4	73	0	3	1	1
Aminoacyl-tRNA biosynthesis	Circadian rhythm	9	111	0	4	1	1
Aminoacyl-tRNA biosynthesis	Circadian entrainment	2	356	0	8	1	1
Aminoacyl-tRNA biosynthesis	Long-term potentiation	1	227	0	6	1	1
Aminoacyl-tRNA biosynthesis	Synaptic vesicle cycle	0	125	0	0	1	1
Aminoacyl-tRNA biosynthesis	Neurotrophin signaling pathway	35	658	0	33	1	1
Aminoacyl-tRNA biosynthesis	Retrograde endocannabinoid signaling	5	1191	0	3	1	1
Aminoacyl-tRNA biosynthesis	Glutamatergic synapse	2	333	0	6	1	1
Aminoacyl-tRNA biosynthesis	Cholinergic synapse	8	338	0	4	1	1
Aminoacyl-tRNA biosynthesis	Serotonergic synapse	3	303	0	1	1	1
Aminoacyl-tRNA biosynthesis	GABAergic synapse	2	260	0	1	1	1
Aminoacyl-tRNA biosynthesis	Dopaminergic synapse	9	463	0	8	1	1
Aminoacyl-tRNA biosynthesis	Long-term depression	2	141	0	1	1	1
Aminoacyl-tRNA biosynthesis	Olfactory transduction	0	81	0	0	1	1
Aminoacyl-tRNA biosynthesis	Taste transduction	0	73	0	0	1	1
Aminoacyl-tRNA biosynthesis	Phototransduction	0	56	0	0	1	1
Aminoacyl-tRNA biosynthesis	Inflammatory mediator regulation of TRP channels	8	241	0	17	1	1
Aminoacyl-tRNA biosynthesis	Regulation of actin cytoskeleton	12	670	0	4	1	1
Aminoacyl-tRNA biosynthesis	Insulin signaling pathway	19	521	0	21	1	1
Aminoacyl-tRNA biosynthesis	Insulin secretion	1	135	0	0	1	1
Aminoacyl-tRNA biosynthesis	GnRH signaling pathway	9	307	0	6	1	1
Aminoacyl-tRNA biosynthesis	Ovarian steroidogenesis	0	86	0	0	1	1
Aminoacyl-tRNA biosynthesis	Progesterone-mediated oocyte maturation	20	323	0	1	1	1
Aminoacyl-tRNA biosynthesis	Estrogen signaling pathway	23	425	0	24	1	1
Aminoacyl-tRNA biosynthesis	Melanogenesis	4	198	0	3	1	1
Aminoacyl-tRNA biosynthesis	Prolactin signaling pathway	16	275	0	29	1	1
Aminoacyl-tRNA biosynthesis	Thyroid hormone synthesis	2	118	0	0	1	1
Aminoacyl-tRNA biosynthesis	Thyroid hormone signaling pathway	13	590	0	25	1	1
Aminoacyl-tRNA biosynthesis	Adipocytokine signaling pathway	23	222	0	6	1	1
Aminoacyl-tRNA biosynthesis	Oxytocin signaling pathway	15	378	0	2	1	1
Aminoacyl-tRNA biosynthesis	Glucagon signaling pathway	7	199	0	0	1	1
Aminoacyl-tRNA biosynthesis	Regulation of lipolysis in adipocytes	6	133	0	2	1	1
Aminoacyl-tRNA biosynthesis	Renin secretion	1	141	0	0	1	1
Aminoacyl-tRNA biosynthesis	Aldosterone synthesis and secretion	1	171	0	0	1	1
Aminoacyl-tRNA biosynthesis	Relaxin signaling pathway	16	534	0	29	1	1
Aminoacyl-tRNA biosynthesis	Type II diabetes mellitus	8	125	0	4	1	1
Aminoacyl-tRNA biosynthesis	Insulin resistance	19	330	0	13	1	1
Aminoacyl-tRNA biosynthesis	Non-alcoholic fatty liver disease (NAFLD)	22	1555	0	17	1	1
Aminoacyl-tRNA biosynthesis	AGE-RAGE signaling pathway in diabetic complications	18	388	0	33	1	1
Aminoacyl-tRNA biosynthesis	Cushing syndrome	7	340	0	3	1	1
Aminoacyl-tRNA biosynthesis	Type I diabetes mellitus	10	79	0	9	1	1
Aminoacyl-tRNA biosynthesis	Maturity onset diabetes of the young	0	51	0	0	1	1
Aminoacyl-tRNA biosynthesis	Aldosterone-regulated sodium reabsorption	8	98	0	0	1	1
Aminoacyl-tRNA biosynthesis	Endocrine and other factor-regulated calcium reabsorption	0	94	0	1	1	1
Aminoacyl-tRNA biosynthesis	Vasopressin-regulated water reabsorption	1	75	0	0	1	1
Aminoacyl-tRNA biosynthesis	Proximal tubule bicarbonate reclamation	0	43	0	0	1	1
Aminoacyl-tRNA biosynthesis	Salivary secretion	0	125	0	2	1	1
Aminoacyl-tRNA biosynthesis	Gastric acid secretion	2	129	0	0	1	1
Aminoacyl-tRNA biosynthesis	Pancreatic secretion	0	95	0	0	1	1
Aminoacyl-tRNA biosynthesis	Carbohydrate digestion and absorption	5	62	0	1	1	1
Aminoacyl-tRNA biosynthesis	Fat digestion and absorption	0	52	0	0	1	1
Aminoacyl-tRNA biosynthesis	Bile secretion	1	70	0	0	1	1
Aminoacyl-tRNA biosynthesis	Mineral absorption	0	41	0	0	1	1
Aminoacyl-tRNA biosynthesis	Alzheimer disease	13	1599	0	15	1	1
Aminoacyl-tRNA biosynthesis	Parkinson disease	10	1726	0	3	1	1
Aminoacyl-tRNA biosynthesis	Amyotrophic lateral sclerosis (ALS)	7	119	0	8	1	1
Aminoacyl-tRNA biosynthesis	Huntington disease	10	1690	0	6	1	1
Aminoacyl-tRNA biosynthesis	Prion diseases	1	72	0	0	1	1
Aminoacyl-tRNA biosynthesis	Cocaine addiction	6	110	0	3	1	1
Aminoacyl-tRNA biosynthesis	Amphetamine addiction	2	174	0	6	1	1
Aminoacyl-tRNA biosynthesis	Morphine addiction	1	428	0	0	1	1
Aminoacyl-tRNA biosynthesis	Alcoholism	13	630	0	6	1	1
Aminoacyl-tRNA biosynthesis	Bacterial invasion of epithelial cells	8	240	0	4	1	1
Aminoacyl-tRNA biosynthesis	Vibrio cholerae infection	1	68	0	1	1	1
Aminoacyl-tRNA biosynthesis	Epithelial cell signaling in Helicobacter pylori infection	18	165	0	1	1	1
Aminoacyl-tRNA biosynthesis	Pathogenic Escherichia coli infection	12	143	0	1	1	1
Aminoacyl-tRNA biosynthesis	Shigellosis	17	209	0	1	1	1
Aminoacyl-tRNA biosynthesis	Salmonella infection	10	178	0	2	1	1
Aminoacyl-tRNA biosynthesis	Pertussis	20	173	0	8	1	1
Aminoacyl-tRNA biosynthesis	Legionellosis	30	141	0	4	1	1
Aminoacyl-tRNA biosynthesis	Leishmaniasis	25	186	0	5	1	1
Aminoacyl-tRNA biosynthesis	Chagas disease (American trypanosomiasis)	31	334	0	17	1	1
Aminoacyl-tRNA biosynthesis	African trypanosomiasis	1	62	0	4	1	1
Aminoacyl-tRNA biosynthesis	Malaria	1	62	0	3	1	1
Aminoacyl-tRNA biosynthesis	Toxoplasmosis	34	403	0	21	1	1
Aminoacyl-tRNA biosynthesis	Amoebiasis	10	163	0	8	1	1
Aminoacyl-tRNA biosynthesis	Staphylococcus aureus infection	0	91	0	7	1	1
Aminoacyl-tRNA biosynthesis	Tuberculosis	21	428	0	27	1	1
Aminoacyl-tRNA biosynthesis	Hepatitis C	62	669	0	43	1	1
Aminoacyl-tRNA biosynthesis	Measles	46	593	0	37	1	1
Aminoacyl-tRNA biosynthesis	Human cytomegalovirus infection	41	1119	0	59	1	1
Aminoacyl-tRNA biosynthesis	Influenza A	39	496	0	37	1	1
Aminoacyl-tRNA biosynthesis	Human T-cell leukemia virus 1 infection	59	994	0	24	1	1
Aminoacyl-tRNA biosynthesis	Herpes simplex virus 1 infection	50	672	0	42	1	1
Aminoacyl-tRNA biosynthesis	Epstein-Barr virus infection	81	1103	0	27	1	1
Aminoacyl-tRNA biosynthesis	Pathways in cancer	67	3000	0	119	1	1
Aminoacyl-tRNA biosynthesis	Transcriptional misregulation in cancer	15	374	0	4	1	1
Aminoacyl-tRNA biosynthesis	Viral carcinogenesis	60	961	0	16	1	1
Aminoacyl-tRNA biosynthesis	Chemical carcinogenesis	1	129	0	1	1	1
Aminoacyl-tRNA biosynthesis	Proteoglycans in cancer	25	951	0	47	1	1
Aminoacyl-tRNA biosynthesis	MicroRNAs in cancer	16	558	0	28	1	1
Aminoacyl-tRNA biosynthesis	Colorectal cancer	16	393	0	26	1	1
Aminoacyl-tRNA biosynthesis	Renal cell carcinoma	21	259	0	5	1	1
Aminoacyl-tRNA biosynthesis	Pancreatic cancer	19	331	0	15	1	1
Aminoacyl-tRNA biosynthesis	Endometrial cancer	14	253	0	14	1	1
Aminoacyl-tRNA biosynthesis	Glioma	11	286	0	17	1	1
Aminoacyl-tRNA biosynthesis	Prostate cancer	31	454	0	13	1	1
Aminoacyl-tRNA biosynthesis	Thyroid cancer	6	100	0	4	1	1
Aminoacyl-tRNA biosynthesis	Basal cell carcinoma	3	109	0	3	1	1
Aminoacyl-tRNA biosynthesis	Melanoma	10	219	0	4	1	1
Aminoacyl-tRNA biosynthesis	Bladder cancer	7	138	0	3	1	1
Aminoacyl-tRNA biosynthesis	Chronic myeloid leukemia	24	397	0	18	1	1
Aminoacyl-tRNA biosynthesis	Acute myeloid leukemia	20	221	0	10	1	1
Aminoacyl-tRNA biosynthesis	Small cell lung cancer	33	324	0	8	1	1
Aminoacyl-tRNA biosynthesis	Non-small cell lung cancer	11	283	0	15	1	1
Aminoacyl-tRNA biosynthesis	Breast cancer	19	456	0	27	1	1
Aminoacyl-tRNA biosynthesis	Hepatocellular carcinoma	15	638	0	40	1	1
Aminoacyl-tRNA biosynthesis	Gastric cancer	14	451	0	26	1	1
Aminoacyl-tRNA biosynthesis	Central carbon metabolism in cancer	9	152	0	3	1	1
Aminoacyl-tRNA biosynthesis	Choline metabolism in cancer	8	273	0	10	1	1
Aminoacyl-tRNA biosynthesis	Asthma	1	53	0	0	1	1
Aminoacyl-tRNA biosynthesis	Autoimmune thyroid disease	8	75	0	6	1	1
Aminoacyl-tRNA biosynthesis	Inflammatory bowel disease (IBD)	6	122	0	16	1	1
Aminoacyl-tRNA biosynthesis	Systemic lupus erythematosus	10	267	0	5	1	1
Aminoacyl-tRNA biosynthesis	Rheumatoid arthritis	2	87	0	12	1	1
Aminoacyl-tRNA biosynthesis	Allograft rejection	9	74	0	7	1	1
Aminoacyl-tRNA biosynthesis	Graft-versus-host disease	9	81	0	5	1	1
Aminoacyl-tRNA biosynthesis	Hypertrophic cardiomyopathy (HCM)	8	123	0	1	1	1
Aminoacyl-tRNA biosynthesis	Arrhythmogenic right ventricular cardiomyopathy (ARVC)	1	103	0	0	1	1
Aminoacyl-tRNA biosynthesis	Dilated cardiomyopathy (DCM)	2	134	0	1	1	1
Aminoacyl-tRNA biosynthesis	Viral myocarditis	10	109	0	8	1	1
Aminoacyl-tRNA biosynthesis	Fluid shear stress and atherosclerosis	40	451	0	25	1	1
EGFR tyrosine kinase inhibitor resistance	Endocrine resistance	608	692	62	51	0	0
EGFR tyrosine kinase inhibitor resistance	Antifolate resistance	30	413	3	36	0.497573918	0.934621148
EGFR tyrosine kinase inhibitor resistance	Platinum drug resistance	301	566	43	57	0.000244811	0.002995805
EGFR tyrosine kinase inhibitor resistance	Ribosome biogenesis in eukaryotes	34	474	0	33	1	1
EGFR tyrosine kinase inhibitor resistance	RNA transport	121	1145	1	34	0.978858461	1
EGFR tyrosine kinase inhibitor resistance	mRNA surveillance pathway	59	679	1	34	0.958084453	1
EGFR tyrosine kinase inhibitor resistance	RNA degradation	25	606	0	33	1	1
EGFR tyrosine kinase inhibitor resistance	PPAR signaling pathway	45	477	1	34	0.969741909	1
EGFR tyrosine kinase inhibitor resistance	Homologous recombination	15	516	1	34	0.645511129	1
EGFR tyrosine kinase inhibitor resistance	Fanconi anemia pathway	29	601	0	33	1	1
EGFR tyrosine kinase inhibitor resistance	MAPK signaling pathway	1017	1858	56	76	0.000416407	0.004661988
EGFR tyrosine kinase inhibitor resistance	ErbB signaling pathway	766	672	70	45	NA	NA
EGFR tyrosine kinase inhibitor resistance	Ras signaling pathway	935	1210	65	60	0	0
EGFR tyrosine kinase inhibitor resistance	Rap1 signaling pathway	772	1007	57	56	0	0
EGFR tyrosine kinase inhibitor resistance	Calcium signaling pathway	370	854	30	57	0.092318199	0.301392573
EGFR tyrosine kinase inhibitor resistance	cGMP-PKG signaling pathway	359	846	22	43	0.151516487	0.424593133
EGFR tyrosine kinase inhibitor resistance	cAMP signaling pathway	485	1070	38	59	0.001903962	0.016023429
EGFR tyrosine kinase inhibitor resistance	Cytokine-cytokine receptor interaction	186	973	36	121	0.00169006	0.014574737
EGFR tyrosine kinase inhibitor resistance	Chemokine signaling pathway	736	1210	68	73	1.18E-10	5.40E-09
EGFR tyrosine kinase inhibitor resistance	NF-kappa B signaling pathway	253	878	26	57	0.003953412	0.028448346
EGFR tyrosine kinase inhibitor resistance	HIF-1 signaling pathway	477	545	46	42	0	0
EGFR tyrosine kinase inhibitor resistance	FoxO signaling pathway	597	838	36	47	0.255758479	0.603430609
EGFR tyrosine kinase inhibitor resistance	Phosphatidylinositol signaling system	262	773	23	40	0.001424985	0.012698174
EGFR tyrosine kinase inhibitor resistance	Sphingolipid signaling pathway	490	757	50	55	4.37E-06	9.09E-05
EGFR tyrosine kinase inhibitor resistance	Phospholipase D signaling pathway	667	733	52	44	0	0
EGFR tyrosine kinase inhibitor resistance	Neuroactive ligand-receptor interaction	164	789	30	73	2.58E-05	0.000434969
EGFR tyrosine kinase inhibitor resistance	Cell cycle	256	1412	21	54	0.000205358	0.002585152
EGFR tyrosine kinase inhibitor resistance	Oocyte meiosis	275	868	6	33	0.975592923	1
EGFR tyrosine kinase inhibitor resistance	Sulfur relay system	1	367	0	33	1	1
EGFR tyrosine kinase inhibitor resistance	SNARE interactions in vesicular transport	4	489	0	33	1	1
EGFR tyrosine kinase inhibitor resistance	Mitophagy - animal	177	570	13	38	0.39269296	0.798821052
EGFR tyrosine kinase inhibitor resistance	Autophagy - animal	479	733	30	38	0.0474269	0.187217063
EGFR tyrosine kinase inhibitor resistance	Protein processing in endoplasmic reticulum	168	782	12	39	0.108533181	0.336933097
EGFR tyrosine kinase inhibitor resistance	Endocytosis	429	1310	27	53	0.003891608	0.028063659
EGFR tyrosine kinase inhibitor resistance	Phagosome	107	615	11	46	0.15599824	0.432089876
EGFR tyrosine kinase inhibitor resistance	Peroxisome	10	467	1	34	0.534009489	0.977512047
EGFR tyrosine kinase inhibitor resistance	mTOR signaling pathway	532	640	41	37	0	0
EGFR tyrosine kinase inhibitor resistance	PI3K-Akt signaling pathway	1204	1761	86	89	1.03E-11	5.20E-10
EGFR tyrosine kinase inhibitor resistance	AMPK signaling pathway	324	723	21	39	0.158488624	0.43680353
EGFR tyrosine kinase inhibitor resistance	Apoptosis	480	997	50	71	6.93E-05	0.001016999
EGFR tyrosine kinase inhibitor resistance	Longevity regulating pathway	346	620	29	44	0.106282697	0.332348566
EGFR tyrosine kinase inhibitor resistance	Longevity regulating pathway - multiple species	291	537	20	37	0.576057767	1
EGFR tyrosine kinase inhibitor resistance	Cellular senescence	468	1049	33	51	0.002465967	0.019602251
EGFR tyrosine kinase inhibitor resistance	Cardiac muscle contraction	27	627	0	33	1	1
EGFR tyrosine kinase inhibitor resistance	Adrenergic signaling in cardiomyocytes	281	758	29	40	3.17E-06	6.81E-05
EGFR tyrosine kinase inhibitor resistance	Vascular smooth muscle contraction	286	676	21	42	0.188884452	0.491852028
EGFR tyrosine kinase inhibitor resistance	Wnt signaling pathway	245	884	21	44	0.002947809	0.022504707
EGFR tyrosine kinase inhibitor resistance	Notch signaling pathway	53	540	0	34	1	1
EGFR tyrosine kinase inhibitor resistance	Hedgehog signaling pathway	79	468	8	33	0.174019552	0.465408327
EGFR tyrosine kinase inhibitor resistance	TGF-beta signaling pathway	139	702	15	41	0.007487643	0.046918698
EGFR tyrosine kinase inhibitor resistance	Axon guidance	510	897	48	45	0	0
EGFR tyrosine kinase inhibitor resistance	VEGF signaling pathway	406	486	43	38	0	0
EGFR tyrosine kinase inhibitor resistance	Apelin signaling pathway	329	826	27	49	0.018683022	0.09439276
EGFR tyrosine kinase inhibitor resistance	Osteoclast differentiation	511	988	59	83	0.000144212	0.001898292
EGFR tyrosine kinase inhibitor resistance	Hippo signaling pathway	251	985	17	48	0.076698855	0.265257559
EGFR tyrosine kinase inhibitor resistance	Hippo signaling pathway - multiple species	23	414	0	33	1	1
EGFR tyrosine kinase inhibitor resistance	Focal adhesion	867	1110	59	41	0	0
EGFR tyrosine kinase inhibitor resistance	ECM-receptor interaction	75	605	1	34	0.990309374	1
EGFR tyrosine kinase inhibitor resistance	Cell adhesion molecules (CAMs)	92	590	13	61	0.133831262	0.389085962
EGFR tyrosine kinase inhibitor resistance	Adherens junction	356	777	20	40	0.350072	0.741496144
EGFR tyrosine kinase inhibitor resistance	Tight junction	308	977	18	44	0.11537766	0.351018325
EGFR tyrosine kinase inhibitor resistance	Gap junction	365	526	27	35	0.20239225	0.515483069
EGFR tyrosine kinase inhibitor resistance	Signaling pathways regulating pluripotency of stem cells	408	620	35	38	0.000119501	0.00163328
EGFR tyrosine kinase inhibitor resistance	Complement and coagulation cascades	49	577	4	45	0.544745093	0.988015603
EGFR tyrosine kinase inhibitor resistance	Platelet activation	415	810	43	50	1.16E-07	3.46E-06
EGFR tyrosine kinase inhibitor resistance	Antigen processing and presentation	75	586	6	41	0.430935064	0.849360541
EGFR tyrosine kinase inhibitor resistance	Renin-angiotensin system	15	391	3	36	0.150934217	0.423581785
EGFR tyrosine kinase inhibitor resistance	Toll-like receptor signaling pathway	306	771	33	59	0.006399266	0.041533071
EGFR tyrosine kinase inhibitor resistance	NOD-like receptor signaling pathway	275	963	27	59	0.002775652	0.02147865
EGFR tyrosine kinase inhibitor resistance	RIG-I-like receptor signaling pathway	97	629	6	40	0.602080059	1
EGFR tyrosine kinase inhibitor resistance	Cytosolic DNA-sensing pathway	38	519	4	37	0.282076778	0.643454212
EGFR tyrosine kinase inhibitor resistance	JAK-STAT signaling pathway	614	909	48	79	0.928159895	1
EGFR tyrosine kinase inhibitor resistance	Natural killer cell mediated cytotoxicity	540	761	57	69	0.015129317	0.080946078
EGFR tyrosine kinase inhibitor resistance	IL-17 signaling pathway	191	722	17	44	0.046744601	0.18518358
EGFR tyrosine kinase inhibitor resistance	Th1 and Th2 cell differentiation	281	788	21	49	0.17519119	0.467769145
EGFR tyrosine kinase inhibitor resistance	Th17 cell differentiation	379	901	28	57	0.164279722	0.447173819
EGFR tyrosine kinase inhibitor resistance	T cell receptor signaling pathway	570	892	54	59	5.80E-07	1.49E-05
EGFR tyrosine kinase inhibitor resistance	B cell receptor signaling pathway	450	651	53	62	0.001671232	0.014446036
EGFR tyrosine kinase inhibitor resistance	Fc epsilon RI signaling pathway	492	637	52	52	7.63E-07	1.92E-05
EGFR tyrosine kinase inhibitor resistance	Fc gamma R-mediated phagocytosis	524	769	65	70	2.66E-07	7.26E-06
EGFR tyrosine kinase inhibitor resistance	TNF signaling pathway	329	887	31	60	0.012166217	0.068694165
EGFR tyrosine kinase inhibitor resistance	Leukocyte transendothelial migration	354	740	30	49	0.036323083	0.154014554
EGFR tyrosine kinase inhibitor resistance	Intestinal immune network for IgA production	20	415	6	42	0.009890849	0.058461836
EGFR tyrosine kinase inhibitor resistance	Circadian rhythm	21	450	3	40	0.283812147	0.646072524
EGFR tyrosine kinase inhibitor resistance	Circadian entrainment	178	760	20	45	0.001082114	0.010187463
EGFR tyrosine kinase inhibitor resistance	Long-term potentiation	289	610	19	43	0.72267732	1
EGFR tyrosine kinase inhibitor resistance	Synaptic vesicle cycle	36	488	1	34	0.932908277	1
EGFR tyrosine kinase inhibitor resistance	Neurotrophin signaling pathway	748	998	68	57	0	0
EGFR tyrosine kinase inhibitor resistance	Retrograde endocannabinoid signaling	198	1603	13	37	0.000251592	0.003066307
EGFR tyrosine kinase inhibitor resistance	Glutamatergic synapse	201	750	20	44	0.004707803	0.032573911
EGFR tyrosine kinase inhibitor resistance	Cholinergic synapse	323	695	27	33	2.20E-05	0.000377758
EGFR tyrosine kinase inhibitor resistance	Serotonergic synapse	219	655	12	34	0.472940977	0.902326114
EGFR tyrosine kinase inhibitor resistance	GABAergic synapse	119	624	15	34	0.000499783	0.005402889
EGFR tyrosine kinase inhibitor resistance	Dopaminergic synapse	274	921	27	43	4.33E-06	9.04E-05
EGFR tyrosine kinase inhibitor resistance	Long-term depression	228	476	13	34	0.911935103	1
EGFR tyrosine kinase inhibitor resistance	Olfactory transduction	57	465	0	33	1	1
EGFR tyrosine kinase inhibitor resistance	Taste transduction	39	439	1	34	0.962926592	1
EGFR tyrosine kinase inhibitor resistance	Phototransduction	11	394	0	33	1	1
EGFR tyrosine kinase inhibitor resistance	Inflammatory mediator regulation of TRP channels	347	678	36	49	0.000834848	0.008245841
EGFR tyrosine kinase inhibitor resistance	Regulation of actin cytoskeleton	652	1098	28	42	0.207091781	0.522458084
EGFR tyrosine kinase inhibitor resistance	Insulin signaling pathway	679	871	52	47	0	0
EGFR tyrosine kinase inhibitor resistance	Insulin secretion	110	525	6	33	0.725737637	1
EGFR tyrosine kinase inhibitor resistance	GnRH signaling pathway	403	682	30	38	0.006832359	0.043778602
EGFR tyrosine kinase inhibitor resistance	Ovarian steroidogenesis	62	461	0	33	1	1
EGFR tyrosine kinase inhibitor resistance	Progesterone-mediated oocyte maturation	352	695	18	33	0.39002449	0.795197345
EGFR tyrosine kinase inhibitor resistance	Estrogen signaling pathway	549	741	59	53	0	0
EGFR tyrosine kinase inhibitor resistance	Melanogenesis	244	573	18	34	0.140123281	0.401978304
EGFR tyrosine kinase inhibitor resistance	Prolactin signaling pathway	489	567	59	50	0	0
EGFR tyrosine kinase inhibitor resistance	Thyroid hormone synthesis	117	512	6	33	0.806888618	1
EGFR tyrosine kinase inhibitor resistance	Thyroid hormone signaling pathway	564	916	62	53	0	0
EGFR tyrosine kinase inhibitor resistance	Adipocytokine signaling pathway	234	652	18	45	0.328226634	0.710617238
EGFR tyrosine kinase inhibitor resistance	Oxytocin signaling pathway	341	755	22	35	0.024000608	0.113776831
EGFR tyrosine kinase inhibitor resistance	Glucagon signaling pathway	148	620	7	33	0.710339356	1
EGFR tyrosine kinase inhibitor resistance	Regulation of lipolysis in adipocytes	209	531	16	37	0.368476129	0.767206011
EGFR tyrosine kinase inhibitor resistance	Renin secretion	97	564	8	41	0.408456774	0.819561313
EGFR tyrosine kinase inhibitor resistance	Aldosterone synthesis and secretion	154	600	12	39	0.280081831	0.640082777
EGFR tyrosine kinase inhibitor resistance	Relaxin signaling pathway	527	847	58	54	0	0
EGFR tyrosine kinase inhibitor resistance	Type II diabetes mellitus	268	561	24	47	0.374196541	0.775152049
EGFR tyrosine kinase inhibitor resistance	Insulin resistance	463	797	41	53	0.001996526	0.016583614
EGFR tyrosine kinase inhibitor resistance	Non-alcoholic fatty liver disease (NAFLD)	328	1987	36	60	1.04E-14	6.27E-13
EGFR tyrosine kinase inhibitor resistance	AGE-RAGE signaling pathway in diabetic complications	517	772	61	63	1.81E-09	7.28E-08
EGFR tyrosine kinase inhibitor resistance	Cushing syndrome	269	766	17	39	0.166812887	0.451527474
EGFR tyrosine kinase inhibitor resistance	Type I diabetes mellitus	30	426	9	51	0.004953409	0.033850438
EGFR tyrosine kinase inhibitor resistance	Maturity onset diabetes of the young	14	392	0	33	1	1
EGFR tyrosine kinase inhibitor resistance	Aldosterone-regulated sodium reabsorption	212	459	17	33	0.323346652	0.7037243
EGFR tyrosine kinase inhibitor resistance	Endocrine and other factor-regulated calcium reabsorption	129	505	17	44	0.031877293	0.140044512
EGFR tyrosine kinase inhibitor resistance	Vasopressin-regulated water reabsorption	53	454	4	37	0.650722856	1
EGFR tyrosine kinase inhibitor resistance	Proximal tubule bicarbonate reclamation	7	377	0	33	1	1
EGFR tyrosine kinase inhibitor resistance	Salivary secretion	115	518	11	38	0.198549551	0.508712229
EGFR tyrosine kinase inhibitor resistance	Gastric acid secretion	124	533	6	33	0.821623366	1
EGFR tyrosine kinase inhibitor resistance	Pancreatic secretion	96	470	6	33	0.700858085	1
EGFR tyrosine kinase inhibitor resistance	Carbohydrate digestion and absorption	120	384	12	33	0.314989822	0.691263245
EGFR tyrosine kinase inhibitor resistance	Fat digestion and absorption	5	384	0	33	1	1
EGFR tyrosine kinase inhibitor resistance	Bile secretion	56	452	1	34	0.990744189	1
EGFR tyrosine kinase inhibitor resistance	Mineral absorption	19	387	4	37	0.096255114	0.310685115
EGFR tyrosine kinase inhibitor resistance	Alzheimer disease	215	2045	28	61	6.64E-13	3.60E-11
EGFR tyrosine kinase inhibitor resistance	Parkinson disease	90	2133	2	38	0.482020978	0.913638965
EGFR tyrosine kinase inhibitor resistance	Amyotrophic lateral sclerosis (ALS)	152	528	24	56	0.012344247	0.069359773
EGFR tyrosine kinase inhibitor resistance	Huntington disease	179	2173	21	56	5.80E-10	2.50E-08
EGFR tyrosine kinase inhibitor resistance	Prion diseases	123	455	15	39	0.070899525	0.250552923
EGFR tyrosine kinase inhibitor resistance	Cocaine addiction	83	514	10	46	0.189276714	0.492722369
EGFR tyrosine kinase inhibitor resistance	Amphetamine addiction	134	580	13	43	0.166603785	0.451424754
EGFR tyrosine kinase inhibitor resistance	Morphine addiction	108	809	7	34	0.155269297	0.431035104
EGFR tyrosine kinase inhibitor resistance	Alcoholism	343	1002	24	43	0.002462975	0.019599504
EGFR tyrosine kinase inhibitor resistance	Bacterial invasion of epithelial cells	337	677	21	35	0.142625576	0.407490583
EGFR tyrosine kinase inhibitor resistance	Vibrio cholerae infection	91	425	12	33	0.029720344	0.133364425
EGFR tyrosine kinase inhibitor resistance	Epithelial cell signaling in Helicobacter pylori infection	277	611	18	37	0.400808589	0.809695669
EGFR tyrosine kinase inhibitor resistance	Pathogenic Escherichia coli infection	176	610	13	41	0.397592415	0.805672971
EGFR tyrosine kinase inhibitor resistance	Shigellosis	235	673	22	41	0.008656844	0.052374028
EGFR tyrosine kinase inhibitor resistance	Salmonella infection	162	611	10	39	0.614410283	1
EGFR tyrosine kinase inhibitor resistance	Pertussis	134	569	12	47	0.428329161	0.845887802
EGFR tyrosine kinase inhibitor resistance	Legionellosis	91	527	11	48	0.18552141	0.485920189
EGFR tyrosine kinase inhibitor resistance	Leishmaniasis	178	572	14	45	0.560032503	1
EGFR tyrosine kinase inhibitor resistance	Chagas disease (American trypanosomiasis)	328	760	35	63	0.026563247	0.122395626
EGFR tyrosine kinase inhibitor resistance	African trypanosomiasis	64	413	13	43	0.007443662	0.046691129
EGFR tyrosine kinase inhibitor resistance	Malaria	51	421	7	43	0.252638359	0.598956091
EGFR tyrosine kinase inhibitor resistance	Toxoplasmosis	345	805	41	65	0.000502631	0.005428066
EGFR tyrosine kinase inhibitor resistance	Amoebiasis	215	561	18	45	0.463523895	0.890250108
EGFR tyrosine kinase inhibitor resistance	Staphylococcus aureus infection	28	446	8	48	0.005839141	0.038648502
EGFR tyrosine kinase inhibitor resistance	Tuberculosis	388	839	56	74	7.06E-08	2.18E-06
EGFR tyrosine kinase inhibitor resistance	Hepatitis C	638	969	64	79	0.001574427	0.013784749
EGFR tyrosine kinase inhibitor resistance	Measles	471	1035	67	91	1.21E-08	4.30E-07
EGFR tyrosine kinase inhibitor resistance	Human cytomegalovirus infection	806	1396	79	76	0	0
EGFR tyrosine kinase inhibitor resistance	Influenza A	400	837	53	80	0.00037083	0.004214771
EGFR tyrosine kinase inhibitor resistance	Human T-cell leukemia virus 1 infection	572	1454	45	69	7.67E-06	0.000149048
EGFR tyrosine kinase inhibitor resistance	Herpes simplex virus 1 infection	458	1069	64	94	2.13E-07	5.95E-06
EGFR tyrosine kinase inhibitor resistance	Epstein-Barr virus infection	515	1568	53	77	3.64E-11	1.77E-09
EGFR tyrosine kinase inhibitor resistance	Pathways in cancer	1485	3161	123	148	1.41E-20	9.24E-19
EGFR tyrosine kinase inhibitor resistance	Transcriptional misregulation in cancer	327	953	23	56	0.169941996	0.45758464
EGFR tyrosine kinase inhibitor resistance	Viral carcinogenesis	644	1465	49	53	3.91E-14	2.27E-12
EGFR tyrosine kinase inhibitor resistance	Chemical carcinogenesis	12	467	3	37	0.061242514	0.225513022
EGFR tyrosine kinase inhibitor resistance	Proteoglycans in cancer	983	1176	79	70	0	0
EGFR tyrosine kinase inhibitor resistance	MicroRNAs in cancer	735	913	56	60	0.004084556	0.02921228
EGFR tyrosine kinase inhibitor resistance	Colorectal cancer	513	630	50	48	0	0
EGFR tyrosine kinase inhibitor resistance	Renal cell carcinoma	443	564	25	36	0.938782102	1
EGFR tyrosine kinase inhibitor resistance	Pancreatic cancer	476	635	39	48	0.193037486	0.499514752
EGFR tyrosine kinase inhibitor resistance	Endometrial cancer	444	484	41	43	0.286179469	0.649294542
EGFR tyrosine kinase inhibitor resistance	Glioma	521	467	49	38	NA	NA
EGFR tyrosine kinase inhibitor resistance	Prostate cancer	616	685	43	45	0.146298778	0.414887722
EGFR tyrosine kinase inhibitor resistance	Thyroid cancer	170	474	18	42	0.204639196	0.518799171
EGFR tyrosine kinase inhibitor resistance	Basal cell carcinoma	70	473	13	38	0.00142889	0.012727579
EGFR tyrosine kinase inhibitor resistance	Melanoma	425	494	26	38	0.99919787	1
EGFR tyrosine kinase inhibitor resistance	Bladder cancer	261	462	23	43	0.719742806	1
EGFR tyrosine kinase inhibitor resistance	Chronic myeloid leukemia	542	752	50	54	0.000119885	0.001635346
EGFR tyrosine kinase inhibitor resistance	Acute myeloid leukemia	424	507	39	43	0.134417327	0.390087966
EGFR tyrosine kinase inhibitor resistance	Small cell lung cancer	301	713	33	49	0.000212277	0.002652704
EGFR tyrosine kinase inhibitor resistance	Non-small cell lung cancer	527	514	48	41	NA	NA
EGFR tyrosine kinase inhibitor resistance	Breast cancer	607	727	58	52	0	0
EGFR tyrosine kinase inhibitor resistance	Hepatocellular carcinoma	628	793	69	54	0	0
EGFR tyrosine kinase inhibitor resistance	Gastric cancer	591	677	54	45	0	0
EGFR tyrosine kinase inhibitor resistance	Central carbon metabolism in cancer	389	454	26	41	0.999967323	1
EGFR tyrosine kinase inhibitor resistance	Choline metabolism in cancer	532	531	39	33	NA	NA
EGFR tyrosine kinase inhibitor resistance	Asthma	12	391	2	35	0.292441751	0.658421535
EGFR tyrosine kinase inhibitor resistance	Autoimmune thyroid disease	30	424	12	51	4.29E-05	0.000672211
EGFR tyrosine kinase inhibitor resistance	Inflammatory bowel disease (IBD)	82	501	9	53	0.513250536	0.952495447
EGFR tyrosine kinase inhibitor resistance	Systemic lupus erythematosus	106	690	12	50	0.065326278	0.235927848
EGFR tyrosine kinase inhibitor resistance	Rheumatoid arthritis	45	454	5	50	0.570014954	1
EGFR tyrosine kinase inhibitor resistance	Allograft rejection	24	416	11	51	2.42E-05	0.000410517
EGFR tyrosine kinase inhibitor resistance	Graft-versus-host disease	24	422	10	48	8.39E-05	0.001203405
EGFR tyrosine kinase inhibitor resistance	Hypertrophic cardiomyopathy (HCM)	69	509	0	34	1	1
EGFR tyrosine kinase inhibitor resistance	Arrhythmogenic right ventricular cardiomyopathy (ARVC)	76	505	0	33	1	1
EGFR tyrosine kinase inhibitor resistance	Dilated cardiomyopathy (DCM)	90	548	0	34	1	1
EGFR tyrosine kinase inhibitor resistance	Viral myocarditis	116	542	16	57	0.130961545	0.383534715
EGFR tyrosine kinase inhibitor resistance	Fluid shear stress and atherosclerosis	448	952	61	83	2.97E-07	8.02E-06
Endocrine resistance	Antifolate resistance	51	478	2	31	0.866470316	1
Endocrine resistance	Platinum drug resistance	369	615	40	46	3.74E-05	0.000596232
Endocrine resistance	Ribosome biogenesis in eukaryotes	54	536	0	29	1	1
Endocrine resistance	RNA transport	108	1210	1	30	0.94161257	1
Endocrine resistance	mRNA surveillance pathway	76	738	1	30	0.964206403	1
Endocrine resistance	RNA degradation	37	660	0	29	1	1
Endocrine resistance	PPAR signaling pathway	86	560	1	30	0.994191673	1
Endocrine resistance	Homologous recombination	39	582	2	31	0.631671067	1
Endocrine resistance	Fanconi anemia pathway	39	653	0	29	1	1
Endocrine resistance	MAPK signaling pathway	1235	1917	54	75	0.099690326	0.317814154
Endocrine resistance	ErbB signaling pathway	719	761	67	64	0	0
Endocrine resistance	Ras signaling pathway	860	1405	57	71	0.000348556	0.004011158
Endocrine resistance	Rap1 signaling pathway	703	1179	45	63	0.031817742	0.139812075
Endocrine resistance	Calcium signaling pathway	350	963	21	66	0.822027398	1
Endocrine resistance	cGMP-PKG signaling pathway	493	957	18	37	0.699826003	1
Endocrine resistance	cAMP signaling pathway	710	1028	27	46	0.954615053	1
Endocrine resistance	Cytokine-cytokine receptor interaction	161	1000	29	110	0.002393187	0.019152773
Endocrine resistance	Chemokine signaling pathway	722	1264	59	77	0.000192906	0.002444485
Endocrine resistance	NF-kappa B signaling pathway	292	1023	23	57	0.032752426	0.142756901
Endocrine resistance	HIF-1 signaling pathway	485	737	42	54	0.034760133	0.149008409
Endocrine resistance	FoxO signaling pathway	764	926	39	52	0.945796447	1
Endocrine resistance	Phosphatidylinositol signaling system	170	896	19	48	0.000513655	0.005527305
Endocrine resistance	Sphingolipid signaling pathway	536	782	44	51	0.002410516	0.019254856
Endocrine resistance	Phospholipase D signaling pathway	534	853	44	51	0.000120417	0.001641537
Endocrine resistance	Neuroactive ligand-receptor interaction	174	841	16	55	0.081470084	0.276667041
Endocrine resistance	Cell cycle	603	1487	28	56	0.092642825	0.301871789
Endocrine resistance	Oocyte meiosis	422	961	6	29	0.997893576	1
Endocrine resistance	Sulfur relay system	1	409	0	29	1	1
Endocrine resistance	SNARE interactions in vesicular transport	5	532	0	29	1	1
Endocrine resistance	Mitophagy - animal	267	583	11	29	0.856398579	1
Endocrine resistance	Autophagy - animal	515	758	28	34	0.044284865	0.177849235
Endocrine resistance	Protein processing in endoplasmic reticulum	242	847	10	33	0.478352201	0.908860546
Endocrine resistance	Endocytosis	439	1378	22	46	0.015693194	0.083180647
Endocrine resistance	Phagosome	119	669	8	39	0.389254076	0.794051152
Endocrine resistance	Peroxisome	13	512	1	30	0.548233946	0.992461665
Endocrine resistance	mTOR signaling pathway	521	815	41	47	0.000240282	0.002953395
Endocrine resistance	PI3K-Akt signaling pathway	1249	2081	77	90	7.10E-08	2.19E-06
Endocrine resistance	AMPK signaling pathway	373	848	18	34	0.1845102	0.484028204
Endocrine resistance	Apoptosis	610	1053	44	57	0.001461996	0.012962129
Endocrine resistance	Longevity regulating pathway	386	667	26	33	0.008582504	0.052058945
Endocrine resistance	Longevity regulating pathway - multiple species	299	575	17	32	0.521147768	0.961923853
Endocrine resistance	Cellular senescence	805	1149	31	41	0.273637295	0.631041721
Endocrine resistance	Cardiac muscle contraction	45	687	0	29	1	1
Endocrine resistance	Adrenergic signaling in cardiomyocytes	403	770	25	41	0.16423774	0.447173819
Endocrine resistance	Vascular smooth muscle contraction	338	722	18	41	0.706431536	1
Endocrine resistance	Wnt signaling pathway	428	983	24	51	0.352035708	0.744402554
Endocrine resistance	Notch signaling pathway	173	605	2	29	0.999418551	1
Endocrine resistance	Hedgehog signaling pathway	149	527	9	35	0.699668592	1
Endocrine resistance	TGF-beta signaling pathway	245	817	18	40	0.028502397	0.129287476
Endocrine resistance	Axon guidance	470	1010	47	64	6.10E-06	0.000121625
Endocrine resistance	VEGF signaling pathway	421	576	38	48	0.207851575	0.52374715
Endocrine resistance	Apelin signaling pathway	463	892	26	43	0.159886133	0.439561562
Endocrine resistance	Osteoclast differentiation	576	963	49	71	0.06313539	0.229956347
Endocrine resistance	Hippo signaling pathway	372	1157	20	54	0.258790429	0.608313701
Endocrine resistance	Hippo signaling pathway - multiple species	35	468	0	29	1	1
Endocrine resistance	Focal adhesion	898	1301	54	50	0	0
Endocrine resistance	ECM-receptor interaction	86	658	0	29	1	1
Endocrine resistance	Cell adhesion molecules (CAMs)	73	613	8	52	0.268934119	0.623886845
Endocrine resistance	Adherens junction	395	883	19	37	0.254467943	0.601856278
Endocrine resistance	Tight junction	394	951	14	38	0.7731878	1
Endocrine resistance	Gap junction	364	607	24	36	0.25337761	0.599870515
Endocrine resistance	Signaling pathways regulating pluripotency of stem cells	471	770	36	45	0.004638691	0.032254762
Endocrine resistance	Complement and coagulation cascades	45	615	6	43	0.08397593	0.282352297
Endocrine resistance	Platelet activation	477	790	34	41	0.00135351	0.012144471
Endocrine resistance	Antigen processing and presentation	120	673	5	36	0.801571704	1
Endocrine resistance	Renin-angiotensin system	15	433	2	31	0.292257801	0.658189836
Endocrine resistance	Toll-like receptor signaling pathway	406	752	27	51	0.619329894	1
Endocrine resistance	NOD-like receptor signaling pathway	361	979	22	50	0.177906456	0.472084605
Endocrine resistance	RIG-I-like receptor signaling pathway	179	655	4	34	0.993210337	1
Endocrine resistance	Cytosolic DNA-sensing pathway	56	581	3	32	0.613839593	1
Endocrine resistance	JAK-STAT signaling pathway	514	1062	35	75	0.666414846	1
Endocrine resistance	Natural killer cell mediated cytotoxicity	457	856	47	74	0.043401792	0.175508341
Endocrine resistance	IL-17 signaling pathway	364	770	19	48	0.895016792	1
Endocrine resistance	Th1 and Th2 cell differentiation	379	771	17	44	0.944996301	1
Endocrine resistance	Th17 cell differentiation	483	985	26	62	0.901119221	1
Endocrine resistance	T cell receptor signaling pathway	610	904	46	63	0.203603818	0.517255394
Endocrine resistance	B cell receptor signaling pathway	435	710	45	58	0.004760035	0.03289167
Endocrine resistance	Fc epsilon RI signaling pathway	490	661	44	59	0.537569347	0.98063376
Endocrine resistance	Fc gamma R-mediated phagocytosis	439	863	53	76	0.000384644	0.004345673
Endocrine resistance	TNF signaling pathway	488	891	27	53	0.764504122	1
Endocrine resistance	Leukocyte transendothelial migration	330	808	27	56	0.153299849	0.427458466
Endocrine resistance	Intestinal immune network for IgA production	28	466	7	39	0.005309572	0.035807716
Endocrine resistance	Circadian rhythm	42	513	1	34	0.950530245	1
Endocrine resistance	Circadian entrainment	224	790	14	45	0.392681098	0.798821052
Endocrine resistance	Long-term potentiation	343	695	14	43	0.992978228	1
Endocrine resistance	Synaptic vesicle cycle	35	529	1	30	0.879269264	1
Endocrine resistance	Neurotrophin signaling pathway	845	1057	64	60	0	0
Endocrine resistance	Retrograde endocannabinoid signaling	247	1593	14	40	0.001685982	0.014561571
Endocrine resistance	Glutamatergic synapse	218	789	15	44	0.20593663	0.520785791
Endocrine resistance	Cholinergic synapse	351	731	25	35	0.003554831	0.026094044
Endocrine resistance	Serotonergic synapse	264	708	13	37	0.670480854	1
Endocrine resistance	GABAergic synapse	128	666	13	36	0.011026103	0.063740021
Endocrine resistance	Dopaminergic synapse	397	954	20	50	0.647422877	1
Endocrine resistance	Long-term depression	231	560	12	36	0.880375873	1
Endocrine resistance	Olfactory transduction	127	529	0	29	1	1
Endocrine resistance	Taste transduction	74	467	1	30	0.995296782	1
Endocrine resistance	Phototransduction	50	475	0	29	1	1
Endocrine resistance	Inflammatory mediator regulation of TRP channels	395	691	29	56	0.838755484	1
Endocrine resistance	Regulation of actin cytoskeleton	611	1184	25	37	0.034397152	0.147934461
Endocrine resistance	Insulin signaling pathway	720	922	48	48	4.89E-06	0.000100211
Endocrine resistance	Insulin secretion	147	570	6	35	0.925483048	1
Endocrine resistance	GnRH signaling pathway	505	647	27	38	0.89631563	1
Endocrine resistance	Ovarian steroidogenesis	99	478	1	30	0.999262043	1
Endocrine resistance	Progesterone-mediated oocyte maturation	493	711	16	29	0.967831961	1
Endocrine resistance	Estrogen signaling pathway	674	688	52	37	0	0
Endocrine resistance	Melanogenesis	307	664	19	43	0.667608662	1
Endocrine resistance	Prolactin signaling pathway	561	586	52	45	0	0
Endocrine resistance	Thyroid hormone synthesis	142	557	6	35	0.919927653	1
Endocrine resistance	Thyroid hormone signaling pathway	747	996	57	53	0	0
Endocrine resistance	Adipocytokine signaling pathway	269	726	14	44	0.815991262	1
Endocrine resistance	Oxytocin signaling pathway	512	821	21	39	0.901096824	1
Endocrine resistance	Glucagon signaling pathway	260	704	5	29	0.994990205	1
Endocrine resistance	Regulation of lipolysis in adipocytes	236	532	14	33	0.657724834	1
Endocrine resistance	Renin secretion	185	606	5	34	0.991636108	1
Endocrine resistance	Aldosterone synthesis and secretion	211	655	12	41	0.717929981	1
Endocrine resistance	Relaxin signaling pathway	661	813	50	54	0.015148872	0.081030102
Endocrine resistance	Type II diabetes mellitus	266	572	21	40	0.265854262	0.619130396
Endocrine resistance	Insulin resistance	509	947	36	57	0.090710424	0.297807154
Endocrine resistance	Non-alcoholic fatty liver disease (NAFLD)	410	2083	33	61	1.33E-09	5.40E-08
Endocrine resistance	AGE-RAGE signaling pathway in diabetic complications	607	876	57	76	0.158934476	0.437573951
Endocrine resistance	Cushing syndrome	480	742	18	41	0.998476635	1
Endocrine resistance	Type I diabetes mellitus	43	481	8	46	0.040856563	0.16763137
Endocrine resistance	Maturity onset diabetes of the young	30	450	0	29	1	1
Endocrine resistance	Aldosterone-regulated sodium reabsorption	199	540	17	35	0.097175058	0.312934612
Endocrine resistance	Endocrine and other factor-regulated calcium reabsorption	155	524	15	37	0.094182185	0.305743457
Endocrine resistance	Vasopressin-regulated water reabsorption	76	466	2	31	0.975342966	1
Endocrine resistance	Proximal tubule bicarbonate reclamation	12	424	0	29	1	1
Endocrine resistance	Salivary secretion	144	560	9	40	0.743710123	1
Endocrine resistance	Gastric acid secretion	169	583	6	35	0.968379389	1
Endocrine resistance	Pancreatic secretion	119	563	6	35	0.787597266	1
Endocrine resistance	Carbohydrate digestion and absorption	107	439	10	29	0.138990654	0.399873604
Endocrine resistance	Fat digestion and absorption	9	430	0	29	1	1
Endocrine resistance	Bile secretion	102	470	0	29	1	1
Endocrine resistance	Mineral absorption	35	445	3	32	0.47025117	0.898905333
Endocrine resistance	Alzheimer disease	289	2167	24	58	7.34E-08	2.26E-06
Endocrine resistance	Parkinson disease	129	2168	2	34	0.610695212	1
Endocrine resistance	Amyotrophic lateral sclerosis (ALS)	218	552	18	41	0.329319233	0.711435001
Endocrine resistance	Huntington disease	265	2232	18	44	7.34E-07	1.85E-05
Endocrine resistance	Prion diseases	162	478	16	36	0.114641865	0.349504922
Endocrine resistance	Cocaine addiction	150	540	4	36	0.996688001	1
Endocrine resistance	Amphetamine addiction	219	645	8	43	0.993298077	1
Endocrine resistance	Morphine addiction	291	859	7	36	0.98350612	1
Endocrine resistance	Alcoholism	523	1187	19	35	0.143773403	0.410101989
Endocrine resistance	Bacterial invasion of epithelial cells	289	713	19	32	0.02171428	0.105357807
Endocrine resistance	Vibrio cholerae infection	96	481	11	41	0.170695782	0.458909798
Endocrine resistance	Epithelial cell signaling in Helicobacter pylori infection	312	638	13	36	0.960985424	1
Endocrine resistance	Pathogenic Escherichia coli infection	202	702	14	44	0.379122905	0.781693766
Endocrine resistance	Shigellosis	301	683	20	37	0.138556216	0.398896352
Endocrine resistance	Salmonella infection	251	596	9	34	0.983357058	1
Endocrine resistance	Pertussis	243	577	9	40	0.997921393	1
Endocrine resistance	Legionellosis	128	608	10	43	0.418873207	0.832918588
Endocrine resistance	Leishmaniasis	237	614	14	41	0.778517505	1
Endocrine resistance	Chagas disease (American trypanosomiasis)	433	748	32	58	0.718433936	1
Endocrine resistance	African trypanosomiasis	54	484	11	44	0.005143453	0.034866153
Endocrine resistance	Malaria	48	478	7	39	0.082070207	0.278256076
Endocrine resistance	Toxoplasmosis	444	892	36	63	0.139495183	0.4009415
Endocrine resistance	Amoebiasis	223	619	17	48	0.593265159	1
Endocrine resistance	Staphylococcus aureus infection	21	481	6	42	0.006223182	0.040691375
Endocrine resistance	Tuberculosis	519	926	46	64	0.005300512	0.035761227
Endocrine resistance	Hepatitis C	762	1079	57	77	0.294710424	0.662508279
Endocrine resistance	Measles	600	1094	58	86	0.009240414	0.055328985
Endocrine resistance	Human cytomegalovirus infection	969	1403	74	87	0.000346919	0.004004665
Endocrine resistance	Influenza A	460	1018	46	80	0.014490623	0.078314994
Endocrine resistance	Human T-cell leukemia virus 1 infection	920	1439	43	59	0.091086108	0.298579721
Endocrine resistance	Herpes simplex virus 1 infection	504	1203	54	79	8.35E-07	2.08E-05
Endocrine resistance	Epstein-Barr virus infection	745	1532	44	66	0.001936868	0.016216073
Endocrine resistance	Pathways in cancer	1817	3169	118	148	3.66E-09	1.42E-07
Endocrine resistance	Transcriptional misregulation in cancer	651	1161	21	43	0.87069585	1
Endocrine resistance	Viral carcinogenesis	926	1485	42	44	2.59E-07	7.09E-06
Endocrine resistance	Chemical carcinogenesis	28	525	3	33	0.254107333	0.601287369
Endocrine resistance	Proteoglycans in cancer	1005	1217	74	63	0	0
Endocrine resistance	MicroRNAs in cancer	846	1138	56	66	0.026469201	0.122122696
Endocrine resistance	Colorectal cancer	637	684	53	50	0	0
Endocrine resistance	Renal cell carcinoma	469	648	25	34	0.527557336	0.968798899
Endocrine resistance	Pancreatic cancer	597	680	40	45	0.52241317	0.963041395
Endocrine resistance	Endometrial cancer	480	566	39	40	0.009300358	0.055611912
Endocrine resistance	Glioma	555	566	45	41	0	0
Endocrine resistance	Prostate cancer	722	791	39	40	0.118722034	0.358054358
Endocrine resistance	Thyroid cancer	254	521	17	32	0.371166449	0.771053239
Endocrine resistance	Basal cell carcinoma	115	524	14	35	0.009710569	0.057606553
Endocrine resistance	Melanoma	456	513	24	29	0.910502442	1
Endocrine resistance	Bladder cancer	343	456	20	31	0.945750666	1
Endocrine resistance	Chronic myeloid leukemia	656	746	50	47	0	0
Endocrine resistance	Acute myeloid leukemia	462	627	35	40	0.025378968	0.118259138
Endocrine resistance	Small cell lung cancer	451	754	29	37	0.012154375	0.068677926
Endocrine resistance	Non-small cell lung cancer	568	599	46	47	0.281119688	0.64184926
Endocrine resistance	Breast cancer	735	653	56	38	NA	NA
Endocrine resistance	Hepatocellular carcinoma	758	1017	69	69	6.77E-10	2.87E-08
Endocrine resistance	Gastric cancer	661	782	55	46	0	0
Endocrine resistance	Central carbon metabolism in cancer	369	539	23	31	0.311731179	0.68683323
Endocrine resistance	Choline metabolism in cancer	492	601	36	41	0.212133957	0.530725726
Endocrine resistance	Asthma	14	435	1	30	0.638054692	1
Endocrine resistance	Autoimmune thyroid disease	34	470	9	44	0.002164633	0.017686797
Endocrine resistance	Inflammatory bowel disease (IBD)	131	592	9	54	0.884868885	1
Endocrine resistance	Systemic lupus erythematosus	202	828	6	40	0.952469158	1
Endocrine resistance	Rheumatoid arthritis	77	497	8	49	0.49954274	0.937110124
Endocrine resistance	Allograft rejection	33	467	8	44	0.007498718	0.046960138
Endocrine resistance	Graft-versus-host disease	31	472	8	42	0.003378848	0.025102468
Endocrine resistance	Hypertrophic cardiomyopathy (HCM)	100	583	2	32	0.983683585	1
Endocrine resistance	Arrhythmogenic right ventricular cardiomyopathy (ARVC)	103	574	0	29	1	1
Endocrine resistance	Dilated cardiomyopathy (DCM)	144	563	2	32	0.999264083	1
Endocrine resistance	Viral myocarditis	125	581	18	55	0.029007267	0.13109658
Endocrine resistance	Fluid shear stress and atherosclerosis	594	914	51	64	0.006215804	0.040655761
Antifolate resistance	Platinum drug resistance	25	224	0	18	1	1
Antifolate resistance	Ribosome biogenesis in eukaryotes	15	112	0	0	1	1
Antifolate resistance	RNA transport	15	732	0	0	1	1
Antifolate resistance	mRNA surveillance pathway	11	288	0	0	1	1
Antifolate resistance	RNA degradation	9	247	0	0	1	1
Antifolate resistance	PPAR signaling pathway	7	96	0	0	1	1
Antifolate resistance	Homologous recombination	8	166	0	0	1	1
Antifolate resistance	Fanconi anemia pathway	8	237	0	0	1	1
Antifolate resistance	MAPK signaling pathway	146	1365	4	27	0.325441825	0.706831033
Antifolate resistance	ErbB signaling pathway	31	503	2	39	0.714004136	1
Antifolate resistance	Ras signaling pathway	89	930	3	33	0.627918844	1
Antifolate resistance	Rap1 signaling pathway	53	716	1	27	0.879567231	1
Antifolate resistance	Calcium signaling pathway	38	449	2	18	0.46076907	0.886496105
Antifolate resistance	cGMP-PKG signaling pathway	48	379	1	5	0.493863153	0.92935464
Antifolate resistance	cAMP signaling pathway	66	589	1	11	0.732658085	1
Antifolate resistance	Cytokine-cytokine receptor interaction	32	472	6	53	0.135613121	0.392733211
Antifolate resistance	Chemokine signaling pathway	80	792	2	48	0.965444017	1
Antifolate resistance	NF-kappa B signaling pathway	110	362	3	8	0.458492149	0.884141221
Antifolate resistance	HIF-1 signaling pathway	43	269	3	18	0.573019234	1
Antifolate resistance	FoxO signaling pathway	53	521	1	17	0.843394911	1
Antifolate resistance	Phosphatidylinositol signaling system	23	432	1	8	0.356846757	0.751241303
Antifolate resistance	Sphingolipid signaling pathway	47	371	2	21	0.773268973	1
Antifolate resistance	Phospholipase D signaling pathway	17	455	1	21	0.558744138	1
Antifolate resistance	Neuroactive ligand-receptor interaction	6	288	3	13	0.001340067	0.012049471
Antifolate resistance	Cell cycle	51	888	1	8	0.378185758	0.78065336
Antifolate resistance	Oocyte meiosis	59	399	0	0	1	1
Antifolate resistance	Sulfur relay system	0	23	0	0	1	1
Antifolate resistance	SNARE interactions in vesicular transport	1	143	0	0	1	1
Antifolate resistance	Mitophagy - animal	42	151	0	0	1	1
Antifolate resistance	Autophagy - animal	39	405	0	6	1	1
Antifolate resistance	Protein processing in endoplasmic reticulum	59	360	1	3	0.416448805	0.830451393
Antifolate resistance	Endocytosis	59	781	2	6	0.069101495	0.245766858
Antifolate resistance	Phagosome	40	205	0	2	1	1
Antifolate resistance	Peroxisome	1	115	0	0	1	1
Antifolate resistance	mTOR signaling pathway	37	383	3	16	0.193255654	0.499894924
Antifolate resistance	PI3K-Akt signaling pathway	105	1470	3	53	0.744733688	1
Antifolate resistance	AMPK signaling pathway	33	333	0	4	1	1
Antifolate resistance	Apoptosis	96	589	1	26	0.991233505	1
Antifolate resistance	Longevity regulating pathway	39	230	0	6	1	1
Antifolate resistance	Longevity regulating pathway - multiple species	39	171	1	3	0.542430737	0.985165429
Antifolate resistance	Cellular senescence	83	683	2	10	0.347900104	0.738650442
Antifolate resistance	Cardiac muscle contraction	2	259	0	0	1	1
Antifolate resistance	Adrenergic signaling in cardiomyocytes	47	337	2	8	0.30928296	0.683155394
Antifolate resistance	Vascular smooth muscle contraction	37	283	1	3	0.34423361	0.733640039
Antifolate resistance	Wnt signaling pathway	72	453	2	7	0.308328181	0.681833531
Antifolate resistance	Notch signaling pathway	19	163	0	1	1	1
Antifolate resistance	Hedgehog signaling pathway	26	105	1	1	0.247619048	0.592192446
Antifolate resistance	TGF-beta signaling pathway	43	327	1	6	0.573842319	1
Antifolate resistance	Axon guidance	24	442	2	16	0.213322548	0.532875979
Antifolate resistance	VEGF signaling pathway	19	177	1	15	0.831206043	1
Antifolate resistance	Apelin signaling pathway	37	434	0	12	1	1
Antifolate resistance	Osteoclast differentiation	99	472	3	34	0.98614784	1
Antifolate resistance	Hippo signaling pathway	44	461	1	6	0.4541075	0.879323146
Antifolate resistance	Hippo signaling pathway - multiple species	0	48	0	0	1	1
Antifolate resistance	Focal adhesion	54	934	2	27	0.470358865	0.898958554
Antifolate resistance	ECM-receptor interaction	2	189	0	0	1	1
Antifolate resistance	Cell adhesion molecules (CAMs)	11	166	0	15	1	1
Antifolate resistance	Adherens junction	41	317	0	3	1	1
Antifolate resistance	Tight junction	61	454	0	2	1	1
Antifolate resistance	Gap junction	46	239	1	5	0.660058457	1
Antifolate resistance	Signaling pathways regulating pluripotency of stem cells	29	326	2	12	0.289790671	0.654173535
Antifolate resistance	Complement and coagulation cascades	2	187	1	9	0.094186648	0.305743457
Antifolate resistance	Platelet activation	33	334	0	9	1	1
Antifolate resistance	Antigen processing and presentation	37	203	2	3	0.086136648	0.287293386
Antifolate resistance	Renin-angiotensin system	0	33	0	0	1	1
Antifolate resistance	Toll-like receptor signaling pathway	85	344	0	17	1	1
Antifolate resistance	NOD-like receptor signaling pathway	112	447	0	13	1	1
Antifolate resistance	RIG-I-like receptor signaling pathway	80	182	0	1	1	1
Antifolate resistance	Cytosolic DNA-sensing pathway	72	132	0	0	1	1
Antifolate resistance	JAK-STAT signaling pathway	47	569	3	42	0.695595134	1
Antifolate resistance	Natural killer cell mediated cytotoxicity	20	406	2	40	0.606138965	1
Antifolate resistance	IL-17 signaling pathway	93	256	2	8	0.853817007	1
Antifolate resistance	Th1 and Th2 cell differentiation	65	287	2	8	0.574442414	1
Antifolate resistance	Th17 cell differentiation	85	373	4	16	0.514397503	0.953616978
Antifolate resistance	T cell receptor signaling pathway	84	433	2	27	0.980655414	1
Antifolate resistance	B cell receptor signaling pathway	65	260	1	20	0.997551919	1
Antifolate resistance	Fc epsilon RI signaling pathway	18	280	1	23	0.796885263	1
Antifolate resistance	Fc gamma R-mediated phagocytosis	18	324	1	30	0.834542079	1
Antifolate resistance	TNF signaling pathway	105	435	4	17	0.619576688	1
Antifolate resistance	Leukocyte transendothelial migration	30	269	2	13	0.437263765	0.857000317
Antifolate resistance	Intestinal immune network for IgA production	6	58	0	3	1	1
Antifolate resistance	Circadian rhythm	20	106	0	4	1	1
Antifolate resistance	Circadian entrainment	33	371	1	9	0.571743896	1
Antifolate resistance	Long-term potentiation	37	247	1	7	0.683754862	1
Antifolate resistance	Synaptic vesicle cycle	6	115	0	0	1	1
Antifolate resistance	Neurotrophin signaling pathway	82	639	1	33	0.990518915	1
Antifolate resistance	Retrograde endocannabinoid signaling	14	1184	1	4	0.046522936	0.184444294
Antifolate resistance	Glutamatergic synapse	14	329	1	7	0.264549059	0.617183396
Antifolate resistance	Cholinergic synapse	28	342	1	5	0.349308907	0.740855892
Antifolate resistance	Serotonergic synapse	13	297	1	2	0.085767586	0.286409035
Antifolate resistance	GABAergic synapse	14	256	1	2	0.10658701	0.333151675
Antifolate resistance	Dopaminergic synapse	55	493	2	10	0.308884747	0.682555256
Antifolate resistance	Long-term depression	13	136	1	2	0.182679739	0.480630392
Antifolate resistance	Olfactory transduction	25	90	0	0	1	1
Antifolate resistance	Taste transduction	4	61	0	0	1	1
Antifolate resistance	Phototransduction	16	56	0	0	1	1
Antifolate resistance	Inflammatory mediator regulation of TRP channels	42	257	2	18	0.828286329	1
Antifolate resistance	Regulation of actin cytoskeleton	41	683	0	4	1	1
Antifolate resistance	Insulin signaling pathway	52	526	1	22	0.903641063	1
Antifolate resistance	Insulin secretion	16	134	1	1	0.119402985	0.35948992
Antifolate resistance	GnRH signaling pathway	48	330	2	8	0.328483332	0.710942641
Antifolate resistance	Ovarian steroidogenesis	5	75	0	0	1	1
Antifolate resistance	Progesterone-mediated oocyte maturation	31	318	0	1	1	1
Antifolate resistance	Estrogen signaling pathway	88	474	3	27	0.907365663	1
Antifolate resistance	Melanogenesis	42	220	2	5	0.243100122	0.584373157
Antifolate resistance	Prolactin signaling pathway	43	259	4	29	0.748453377	1
Antifolate resistance	Thyroid hormone synthesis	23	123	1	1	0.18699187	0.488373853
Antifolate resistance	Thyroid hormone signaling pathway	70	631	3	28	0.61943089	1
Antifolate resistance	Adipocytokine signaling pathway	70	174	3	6	0.460511285	0.886162144
Antifolate resistance	Oxytocin signaling pathway	55	402	1	3	0.357616686	0.752485855
Antifolate resistance	Glucagon signaling pathway	42	218	0	0	1	1
Antifolate resistance	Regulation of lipolysis in adipocytes	17	128	1	3	0.350232588	0.741544665
Antifolate resistance	Renin secretion	21	145	1	1	0.144827586	0.412047991
Antifolate resistance	Aldosterone synthesis and secretion	33	187	1	1	0.176470588	0.469695617
Antifolate resistance	Relaxin signaling pathway	58	533	2	30	0.860602445	1
Antifolate resistance	Type II diabetes mellitus	16	109	0	4	1	1
Antifolate resistance	Insulin resistance	60	313	3	13	0.469274496	0.898098709
Antifolate resistance	Non-alcoholic fatty liver disease (NAFLD)	52	1527	2	17	0.111732022	0.344022177
Antifolate resistance	AGE-RAGE signaling pathway in diabetic complications	51	370	3	33	0.864100738	1
Antifolate resistance	Cushing syndrome	35	352	1	4	0.343487053	0.732573272
Antifolate resistance	Type I diabetes mellitus	7	57	2	9	0.303772536	0.674807847
Antifolate resistance	Maturity onset diabetes of the young	0	35	0	0	1	1
Antifolate resistance	Aldosterone-regulated sodium reabsorption	12	86	1	1	0.139534884	0.400946107
Antifolate resistance	Endocrine and other factor-regulated calcium reabsorption	20	98	2	3	0.104933726	0.329491486
Antifolate resistance	Vasopressin-regulated water reabsorption	10	68	0	0	1	1
Antifolate resistance	Proximal tubule bicarbonate reclamation	1	28	0	0	1	1
Antifolate resistance	Salivary secretion	29	138	2	4	0.194408871	0.501978182
Antifolate resistance	Gastric acid secretion	27	138	1	1	0.195652174	0.503681302
Antifolate resistance	Pancreatic secretion	10	89	1	1	0.112359551	0.345065835
Antifolate resistance	Carbohydrate digestion and absorption	9	50	0	1	1	1
Antifolate resistance	Fat digestion and absorption	1	37	0	0	1	1
Antifolate resistance	Bile secretion	7	60	0	0	1	1
Antifolate resistance	Mineral absorption	0	25	0	0	1	1
Antifolate resistance	Alzheimer disease	35	1600	2	16	0.046046374	0.182965627
Antifolate resistance	Parkinson disease	17	1717	0	3	1	1
Antifolate resistance	Amyotrophic lateral sclerosis (ALS)	16	107	2	8	0.341951324	0.730372372
Antifolate resistance	Huntington disease	58	1722	0	6	1	1
Antifolate resistance	Prion diseases	21	75	1	1	0.28	0.640034752
Antifolate resistance	Cocaine addiction	21	92	0	3	1	1
Antifolate resistance	Amphetamine addiction	42	198	1	7	0.816980285	1
Antifolate resistance	Morphine addiction	19	430	1	1	0.044186047	0.177757627
Antifolate resistance	Alcoholism	33	634	0	6	1	1
Antifolate resistance	Bacterial invasion of epithelial cells	22	238	0	4	1	1
Antifolate resistance	Vibrio cholerae infection	14	65	1	2	0.387019231	0.791179173
Antifolate resistance	Epithelial cell signaling in Helicobacter pylori infection	48	128	0	1	1	1
Antifolate resistance	Pathogenic Escherichia coli infection	41	156	1	2	0.457816377	0.883480252
Antifolate resistance	Shigellosis	56	168	0	1	1	1
Antifolate resistance	Salmonella infection	46	170	1	3	0.61448461	1
Antifolate resistance	Pertussis	49	153	2	8	0.789989582	1
Antifolate resistance	Legionellosis	49	115	1	4	0.895749377	1
Antifolate resistance	Leishmaniasis	51	164	1	5	0.849010655	1
Antifolate resistance	Chagas disease (American trypanosomiasis)	75	278	2	17	0.969140096	1
Antifolate resistance	African trypanosomiasis	13	55	2	5	0.337189879	0.723463055
Antifolate resistance	Malaria	9	51	1	3	0.448739496	0.872604297
Antifolate resistance	Toxoplasmosis	90	345	4	21	0.845337181	1
Antifolate resistance	Amoebiasis	30	140	3	8	0.230988052	0.562712561
Antifolate resistance	Staphylococcus aureus infection	2	77	0	7	1	1
Antifolate resistance	Tuberculosis	85	438	2	27	0.980662245	1
Antifolate resistance	Hepatitis C	110	588	4	43	0.975724937	1
Antifolate resistance	Measles	129	535	4	37	0.989976595	1
Antifolate resistance	Human cytomegalovirus infection	133	1061	5	59	0.884055281	1
Antifolate resistance	Influenza A	115	432	3	37	0.999263101	1
Antifolate resistance	Human T-cell leukemia virus 1 infection	131	919	6	25	0.132297265	0.38631976
Antifolate resistance	Herpes simplex virus 1 infection	113	600	3	42	0.992707658	1
Antifolate resistance	Epstein-Barr virus infection	145	1004	1	27	0.986040292	1
Antifolate resistance	Pathways in cancer	211	2934	9	122	0.520167303	0.961051214
Antifolate resistance	Transcriptional misregulation in cancer	63	364	1	4	0.534037012	0.977512047
Antifolate resistance	Viral carcinogenesis	109	927	1	16	0.867200787	1
Antifolate resistance	Chemical carcinogenesis	1	113	0	1	1	1
Antifolate resistance	Proteoglycans in cancer	66	972	4	51	0.461249687	0.887096437
Antifolate resistance	MicroRNAs in cancer	62	562	2	28	0.837687918	1
Antifolate resistance	Colorectal cancer	37	398	1	27	0.934737748	1
Antifolate resistance	Renal cell carcinoma	23	245	2	7	0.132507186	0.386771772
Antifolate resistance	Pancreatic cancer	51	292	1	15	0.948095749	1
Antifolate resistance	Endometrial cancer	28	251	1	15	0.839425432	1
Antifolate resistance	Glioma	40	299	1	18	0.930580982	1
Antifolate resistance	Prostate cancer	73	404	1	13	0.928240556	1
Antifolate resistance	Thyroid cancer	16	94	0	4	1	1
Antifolate resistance	Basal cell carcinoma	11	101	1	4	0.374176601	0.775152049
Antifolate resistance	Melanoma	16	209	0	4	1	1
Antifolate resistance	Bladder cancer	18	133	1	4	0.445043506	0.868014334
Antifolate resistance	Chronic myeloid leukemia	53	350	0	18	1	1
Antifolate resistance	Acute myeloid leukemia	46	180	1	10	0.952198718	1
Antifolate resistance	Small cell lung cancer	55	270	0	8	1	1
Antifolate resistance	Non-small cell lung cancer	30	286	2	17	0.551799066	0.997018348
Antifolate resistance	Breast cancer	57	478	2	29	0.883824259	1
Antifolate resistance	Hepatocellular carcinoma	46	653	2	42	0.815096953	1
Antifolate resistance	Gastric cancer	36	457	1	27	0.898105308	1
Antifolate resistance	Central carbon metabolism in cancer	16	143	0	3	1	1
Antifolate resistance	Choline metabolism in cancer	30	279	1	11	0.720778516	1
Antifolate resistance	Asthma	1	36	0	0	1	1
Antifolate resistance	Autoimmune thyroid disease	1	52	0	6	1	1
Antifolate resistance	Inflammatory bowel disease (IBD)	25	99	2	16	0.953714967	1
Antifolate resistance	Systemic lupus erythematosus	10	249	1	5	0.186694149	0.487894992
Antifolate resistance	Rheumatoid arthritis	15	79	1	12	0.935867265	1
Antifolate resistance	Allograft rejection	4	51	1	7	0.456778711	0.882440732
Antifolate resistance	Graft-versus-host disease	5	58	1	5	0.373720569	0.774677028
Antifolate resistance	Hypertrophic cardiomyopathy (HCM)	12	108	0	1	1	1
Antifolate resistance	Arrhythmogenic right ventricular cardiomyopathy (ARVC)	14	100	0	0	1	1
Antifolate resistance	Dilated cardiomyopathy (DCM)	15	129	0	1	1	1
Antifolate resistance	Viral myocarditis	12	95	0	8	1	1
Antifolate resistance	Fluid shear stress and atherosclerosis	104	386	4	25	0.941158364	1
Platinum drug resistance	Ribosome biogenesis in eukaryotes	29	283	0	18	1	1
Platinum drug resistance	RNA transport	68	942	0	18	1	1
Platinum drug resistance	mRNA surveillance pathway	48	482	0	18	1	1
Platinum drug resistance	RNA degradation	15	410	0	18	1	1
Platinum drug resistance	PPAR signaling pathway	29	268	1	19	0.895374322	1
Platinum drug resistance	Homologous recombination	104	369	2	18	0.981363172	1
Platinum drug resistance	Fanconi anemia pathway	103	431	0	18	1	1
Platinum drug resistance	MAPK signaling pathway	603	1767	42	54	3.22E-11	1.57E-09
Platinum drug resistance	ErbB signaling pathway	329	703	42	70	0.013682511	0.075044608
Platinum drug resistance	Ras signaling pathway	367	1203	33	57	1.02E-05	0.000191363
Platinum drug resistance	Rap1 signaling pathway	287	926	28	53	0.000539085	0.005762652
Platinum drug resistance	Calcium signaling pathway	99	655	10	44	0.110284451	0.340561493
Platinum drug resistance	cGMP-PKG signaling pathway	202	574	11	22	0.106184823	0.332190569
Platinum drug resistance	cAMP signaling pathway	258	806	13	27	0.05580187	0.210841935
Platinum drug resistance	Cytokine-cytokine receptor interaction	96	689	18	79	0.016076012	0.084634295
Platinum drug resistance	Chemokine signaling pathway	318	1069	38	77	0.00013631	0.001814459
Platinum drug resistance	NF-kappa B signaling pathway	233	677	16	36	0.131757309	0.385170532
Platinum drug resistance	HIF-1 signaling pathway	225	444	26	36	0.00530098	0.035761227
Platinum drug resistance	FoxO signaling pathway	405	759	28	35	0.000793342	0.007940209
Platinum drug resistance	Phosphatidylinositol signaling system	74	599	10	31	0.002333463	0.018774746
Platinum drug resistance	Sphingolipid signaling pathway	322	550	37	39	1.56E-07	4.51E-06
Platinum drug resistance	Phospholipase D signaling pathway	225	648	26	44	0.000542692	0.005787742
Platinum drug resistance	Neuroactive ligand-receptor interaction	38	477	7	35	0.0147957	0.079565633
Platinum drug resistance	Cell cycle	328	1170	18	33	0.001029634	0.009792925
Platinum drug resistance	Oocyte meiosis	197	654	4	18	0.841804188	1
Platinum drug resistance	Sulfur relay system	0	180	0	18	1	1
Platinum drug resistance	SNARE interactions in vesicular transport	5	304	0	18	1	1
Platinum drug resistance	Mitophagy - animal	159	391	9	23	0.641112397	1
Platinum drug resistance	Autophagy - animal	303	575	19	24	0.006086326	0.039986897
Platinum drug resistance	Protein processing in endoplasmic reticulum	174	578	10	21	0.065380804	0.236043766
Platinum drug resistance	Endocytosis	170	1031	15	37	0.00033127	0.003847999
Platinum drug resistance	Phagosome	59	381	4	24	0.526035333	0.9672396
Platinum drug resistance	Peroxisome	5	276	0	18	1	1
Platinum drug resistance	mTOR signaling pathway	270	596	32	45	0.00025306	0.003077074
Platinum drug resistance	PI3K-Akt signaling pathway	596	1651	54	70	9.49E-13	5.13E-11
Platinum drug resistance	AMPK signaling pathway	188	516	11	25	0.273210681	0.630296979
Platinum drug resistance	Apoptosis	536	683	42	26	0	0
Platinum drug resistance	Longevity regulating pathway	200	412	18	24	0.006329806	0.041196273
Platinum drug resistance	Longevity regulating pathway - multiple species	163	347	10	22	0.641945497	1
Platinum drug resistance	Cellular senescence	442	910	20	24	0.000411421	0.004615987
Platinum drug resistance	Cardiac muscle contraction	16	430	0	18	1	1
Platinum drug resistance	Adrenergic signaling in cardiomyocytes	176	513	19	26	4.02E-05	0.000636898
Platinum drug resistance	Vascular smooth muscle contraction	142	505	12	26	0.034117957	0.147034144
Platinum drug resistance	Wnt signaling pathway	206	707	18	35	0.003697575	0.026966929
Platinum drug resistance	Notch signaling pathway	54	355	0	19	1	1
Platinum drug resistance	Hedgehog signaling pathway	69	288	8	22	0.125026758	0.371443755
Platinum drug resistance	TGF-beta signaling pathway	102	513	10	27	0.025781038	0.119701208
Platinum drug resistance	Axon guidance	197	690	31	52	1.09E-06	2.62E-05
Platinum drug resistance	VEGF signaling pathway	209	361	27	37	0.035152495	0.15017043
Platinum drug resistance	Apelin signaling pathway	185	636	14	30	0.027923415	0.127214726
Platinum drug resistance	Osteoclast differentiation	303	763	31	58	0.019383589	0.096954797
Platinum drug resistance	Hippo signaling pathway	188	751	13	36	0.087710042	0.291370103
Platinum drug resistance	Hippo signaling pathway - multiple species	19	224	0	18	1	1
Platinum drug resistance	Focal adhesion	404	1134	38	52	2.01E-08	6.90E-07
Platinum drug resistance	ECM-receptor interaction	14	358	0	18	1	1
Platinum drug resistance	Cell adhesion molecules (CAMs)	24	336	5	38	0.119425193	0.359505359
Platinum drug resistance	Adherens junction	170	562	12	27	0.079092677	0.271195744
Platinum drug resistance	Tight junction	200	733	12	32	0.131638182	0.385036196
Platinum drug resistance	Gap junction	148	467	19	36	0.005121658	0.034751985
Platinum drug resistance	Signaling pathways regulating pluripotency of stem cells	219	526	24	33	0.000192802	0.002444485
Platinum drug resistance	Complement and coagulation cascades	9	351	1	27	0.517646427	0.957755098
Platinum drug resistance	Platelet activation	210	545	22	32	0.000357059	0.004091111
Platinum drug resistance	Antigen processing and presentation	61	386	3	23	0.736106459	1
Platinum drug resistance	Renin-angiotensin system	5	195	1	19	0.404411548	0.814940571
Platinum drug resistance	Toll-like receptor signaling pathway	237	577	19	33	0.03672937	0.155392919
Platinum drug resistance	NOD-like receptor signaling pathway	275	722	19	31	0.006363075	0.041329723
Platinum drug resistance	RIG-I-like receptor signaling pathway	129	439	5	19	0.702738736	1
Platinum drug resistance	Cytosolic DNA-sensing pathway	45	342	0	18	1	1
Platinum drug resistance	JAK-STAT signaling pathway	259	776	23	63	0.336889486	0.72311339
Platinum drug resistance	Natural killer cell mediated cytotoxicity	223	616	32	64	0.011959383	0.067867645
Platinum drug resistance	IL-17 signaling pathway	199	532	14	29	0.147790463	0.417542775
Platinum drug resistance	Th1 and Th2 cell differentiation	137	552	7	28	0.56656622	1
Platinum drug resistance	Th17 cell differentiation	189	680	11	38	0.499238555	0.936706464
Platinum drug resistance	T cell receptor signaling pathway	293	712	26	49	0.055128793	0.209223013
Platinum drug resistance	B cell receptor signaling pathway	211	486	25	43	0.030590069	0.136122572
Platinum drug resistance	Fc epsilon RI signaling pathway	240	495	26	46	0.16102331	0.441764679
Platinum drug resistance	Fc gamma R-mediated phagocytosis	203	512	28	51	0.014780295	0.079523427
Platinum drug resistance	TNF signaling pathway	325	650	24	35	0.017833996	0.091042916
Platinum drug resistance	Leukocyte transendothelial migration	145	499	17	41	0.052758527	0.202898134
Platinum drug resistance	Intestinal immune network for IgA production	14	224	2	23	0.432983903	0.85220172
Platinum drug resistance	Circadian rhythm	24	267	0	22	1	1
Platinum drug resistance	Circadian entrainment	67	539	9	31	0.008808876	0.053156315
Platinum drug resistance	Long-term potentiation	149	479	9	29	0.576359378	1
Platinum drug resistance	Synaptic vesicle cycle	8	274	0	18	1	1
Platinum drug resistance	Neurotrophin signaling pathway	419	834	42	47	6.33E-09	2.36E-07
Platinum drug resistance	Retrograde endocannabinoid signaling	98	1401	11	28	8.95E-07	2.20E-05
Platinum drug resistance	Glutamatergic synapse	66	515	9	29	0.006609529	0.042601834
Platinum drug resistance	Cholinergic synapse	154	494	19	23	2.70E-07	7.34E-06
Platinum drug resistance	Serotonergic synapse	112	505	10	25	0.030675985	0.136303171
Platinum drug resistance	GABAergic synapse	39	438	11	30	1.10E-05	0.00020481
Platinum drug resistance	Dopaminergic synapse	182	727	13	33	0.044989174	0.179956697
Platinum drug resistance	Long-term depression	97	345	9	24	0.20208096	0.515001821
Platinum drug resistance	Olfactory transduction	27	249	0	18	1	1
Platinum drug resistance	Taste transduction	15	229	1	19	0.738841583	1
Platinum drug resistance	Phototransduction	5	202	0	18	1	1
Platinum drug resistance	Inflammatory mediator regulation of TRP channels	166	500	17	47	0.380259962	0.78283565
Platinum drug resistance	Regulation of actin cytoskeleton	245	930	14	26	0.00228662	0.018489738
Platinum drug resistance	Insulin signaling pathway	324	731	30	46	0.002639666	0.020700328
Platinum drug resistance	Insulin secretion	46	321	5	23	0.219789164	0.543929727
Platinum drug resistance	GnRH signaling pathway	206	595	21	39	0.008521249	0.051791873
Platinum drug resistance	Ovarian steroidogenesis	27	254	1	19	0.891363738	1
Platinum drug resistance	Progesterone-mediated oocyte maturation	233	549	10	18	0.183089853	0.481321781
Platinum drug resistance	Estrogen signaling pathway	281	636	35	49	5.71E-05	0.00086148
Platinum drug resistance	Melanogenesis	128	433	14	29	0.021808863	0.105597643
Platinum drug resistance	Prolactin signaling pathway	243	487	34	57	0.076692921	0.265257559
Platinum drug resistance	Thyroid hormone synthesis	55	312	5	23	0.381197271	0.783462569
Platinum drug resistance	Thyroid hormone signaling pathway	344	780	39	47	1.95E-08	6.71E-07
Platinum drug resistance	Adipocytokine signaling pathway	160	451	11	31	0.570327135	1
Platinum drug resistance	Oxytocin signaling pathway	195	637	16	32	0.014598872	0.078788988
Platinum drug resistance	Glucagon signaling pathway	111	397	4	18	0.791072582	1
Platinum drug resistance	Regulation of lipolysis in adipocytes	102	283	8	20	0.436588492	0.856135748
Platinum drug resistance	Renin secretion	40	321	2	20	0.740828206	1
Platinum drug resistance	Aldosterone synthesis and secretion	69	380	10	28	0.017002614	0.088015499
Platinum drug resistance	Relaxin signaling pathway	279	775	34	60	0.000548654	0.005844166
Platinum drug resistance	Type II diabetes mellitus	132	313	13	26	0.260739871	0.611454276
Platinum drug resistance	Insulin resistance	269	572	24	44	0.18863851	0.491393983
Platinum drug resistance	Non-alcoholic fatty liver disease (NAFLD)	268	1726	27	32	4.41E-18	2.85E-16
Platinum drug resistance	AGE-RAGE signaling pathway in diabetic complications	299	585	36	53	0.007260227	0.045891243
Platinum drug resistance	Cushing syndrome	179	584	13	27	0.038776649	0.161586003
Platinum drug resistance	Type I diabetes mellitus	26	224	6	27	0.071919737	0.25313823
Platinum drug resistance	Maturity onset diabetes of the young	5	197	0	18	1	1
Platinum drug resistance	Aldosterone-regulated sodium reabsorption	89	249	11	23	0.149137288	0.419843747
Platinum drug resistance	Endocrine and other factor-regulated calcium reabsorption	49	284	10	29	0.014081029	0.076695566
Platinum drug resistance	Vasopressin-regulated water reabsorption	38	253	1	19	0.95998417	1
Platinum drug resistance	Proximal tubule bicarbonate reclamation	2	186	0	18	1	1
Platinum drug resistance	Salivary secretion	45	311	6	26	0.154876562	0.430152313
Platinum drug resistance	Gastric acid secretion	59	327	5	23	0.402541499	0.812105193
Platinum drug resistance	Pancreatic secretion	45	281	5	23	0.299041328	0.668073719
Platinum drug resistance	Carbohydrate digestion and absorption	61	192	6	18	0.535471135	0.978514634
Platinum drug resistance	Fat digestion and absorption	3	196	0	18	1	1
Platinum drug resistance	Bile secretion	23	233	0	18	1	1
Platinum drug resistance	Mineral absorption	10	190	2	20	0.283710358	0.645920565
Platinum drug resistance	Alzheimer disease	197	1763	22	33	2.47E-14	1.46E-12
Platinum drug resistance	Parkinson disease	99	1902	3	21	0.092163917	0.301081192
Platinum drug resistance	Amyotrophic lateral sclerosis (ALS)	181	267	18	27	0.642989988	1
Platinum drug resistance	Huntington disease	194	1890	17	24	1.46E-12	7.76E-11
Platinum drug resistance	Prion diseases	68	247	9	20	0.063050655	0.229850604
Platinum drug resistance	Cocaine addiction	42	287	0	21	1	1
Platinum drug resistance	Amphetamine addiction	86	399	5	29	0.790274083	1
Platinum drug resistance	Morphine addiction	49	617	6	24	0.008216459	0.050390449
Platinum drug resistance	Alcoholism	181	884	11	29	0.02134893	0.104113135
Platinum drug resistance	Bacterial invasion of epithelial cells	113	437	10	28	0.156435709	0.432902815
Platinum drug resistance	Vibrio cholerae infection	37	245	7	26	0.074149673	0.258822939
Platinum drug resistance	Epithelial cell signaling in Helicobacter pylori infection	151	417	9	28	0.744377416	1
Platinum drug resistance	Pathogenic Escherichia coli infection	108	380	9	28	0.397066859	0.804995498
Platinum drug resistance	Shigellosis	144	453	15	30	0.02452962	0.115496715
Platinum drug resistance	Salmonella infection	117	399	4	20	0.88682102	1
Platinum drug resistance	Pertussis	123	374	8	30	0.830752768	1
Platinum drug resistance	Legionellosis	108	287	10	23	0.347653509	0.738386585
Platinum drug resistance	Leishmaniasis	98	368	8	26	0.38459658	0.78814028
Platinum drug resistance	Chagas disease (American trypanosomiasis)	239	495	24	29	9.09E-05	0.0012937
Platinum drug resistance	African trypanosomiasis	33	222	10	25	0.000939901	0.009104018
Platinum drug resistance	Malaria	13	215	3	24	0.165032812	0.448497176
Platinum drug resistance	Toxoplasmosis	296	543	31	39	0.000734104	0.007446473
Platinum drug resistance	Amoebiasis	91	335	8	31	0.642969339	1
Platinum drug resistance	Staphylococcus aureus infection	6	238	1	26	0.504389349	0.942673329
Platinum drug resistance	Tuberculosis	341	614	36	44	0.000145812	0.001913373
Platinum drug resistance	Hepatitis C	470	785	50	52	6.14E-10	2.62E-08
Platinum drug resistance	Measles	410	723	43	47	8.23E-08	2.52E-06
Platinum drug resistance	Human cytomegalovirus infection	529	1277	60	70	4.55E-15	2.77E-13
Platinum drug resistance	Influenza A	345	646	42	48	2.23E-07	6.18E-06
Platinum drug resistance	Human T-cell leukemia virus 1 infection	483	1205	31	41	2.85E-06	6.21E-05
Platinum drug resistance	Herpes simplex virus 1 infection	388	772	44	50	7.51E-09	2.77E-07
Platinum drug resistance	Epstein-Barr virus infection	490	1246	36	39	2.67E-12	1.41E-10
Platinum drug resistance	Pathways in cancer	936	3026	77	122	7.46E-14	4.28E-12
Platinum drug resistance	Transcriptional misregulation in cancer	272	645	15	25	0.051914321	0.200568768
Platinum drug resistance	Viral carcinogenesis	478	1200	30	37	2.33E-07	6.44E-06
Platinum drug resistance	Chemical carcinogenesis	21	267	1	20	0.817747327	1
Platinum drug resistance	Proteoglycans in cancer	471	1133	48	67	2.81E-07	7.61E-06
Platinum drug resistance	MicroRNAs in cancer	430	836	39	56	0.003322337	0.024812469
Platinum drug resistance	Colorectal cancer	390	511	39	38	0	0
Platinum drug resistance	Renal cell carcinoma	217	426	16	25	0.126843534	0.375394082
Platinum drug resistance	Pancreatic cancer	332	478	25	27	0.003529071	0.025979263
Platinum drug resistance	Endometrial cancer	277	377	31	30	0	0
Platinum drug resistance	Glioma	278	450	31	37	0.002369659	0.018993368
Platinum drug resistance	Prostate cancer	377	585	30	28	0	0
Platinum drug resistance	Thyroid cancer	123	269	14	21	0.037614005	0.158138525
Platinum drug resistance	Basal cell carcinoma	75	264	11	22	0.021164872	0.103440128
Platinum drug resistance	Melanoma	242	354	17	18	0.008596257	0.052127345
Platinum drug resistance	Bladder cancer	160	331	16	26	0.115235151	0.35085628
Platinum drug resistance	Chronic myeloid leukemia	333	551	32	38	0.001035755	0.009842244
Platinum drug resistance	Acute myeloid leukemia	224	404	21	31	0.105587145	0.330861727
Platinum drug resistance	Small cell lung cancer	318	443	23	21	0	0
Platinum drug resistance	Non-small cell lung cancer	290	417	33	33	3.45E-06	7.36E-05
Platinum drug resistance	Breast cancer	347	619	36	45	0.000456643	0.005016395
Platinum drug resistance	Hepatocellular carcinoma	407	826	44	58	1.73E-05	0.000306247
Platinum drug resistance	Gastric cancer	337	613	38	40	9.36E-09	3.41E-07
Platinum drug resistance	Central carbon metabolism in cancer	188	304	16	20	0.064105469	0.232543897
Platinum drug resistance	Choline metabolism in cancer	242	473	24	34	0.014023652	0.07650851
Platinum drug resistance	Asthma	11	204	1	19	0.668503008	1
Platinum drug resistance	Autoimmune thyroid disease	28	224	8	26	0.007172673	0.045473018
Platinum drug resistance	Inflammatory bowel disease (IBD)	39	296	1	35	0.994898041	1
Platinum drug resistance	Systemic lupus erythematosus	58	456	2	25	0.852836984	1
Platinum drug resistance	Rheumatoid arthritis	23	249	2	32	0.828094372	1
Platinum drug resistance	Allograft rejection	27	221	7	26	0.023935373	0.113543324
Platinum drug resistance	Graft-versus-host disease	22	223	6	23	0.015202738	0.081194424
Platinum drug resistance	Hypertrophic cardiomyopathy (HCM)	32	288	0	19	1	1
Platinum drug resistance	Arrhythmogenic right ventricular cardiomyopathy (ARVC)	36	279	0	18	1	1
Platinum drug resistance	Dilated cardiomyopathy (DCM)	39	312	0	19	1	1
Platinum drug resistance	Viral myocarditis	107	278	15	31	0.157240498	0.434575992
Platinum drug resistance	Fluid shear stress and atherosclerosis	340	683	40	56	0.000515979	0.005543815
Ribosome biogenesis in eukaryotes	RNA transport	267	845	0	0	1	1
Ribosome biogenesis in eukaryotes	mRNA surveillance pathway	83	379	0	0	1	1
Ribosome biogenesis in eukaryotes	RNA degradation	47	313	0	0	1	1
Ribosome biogenesis in eukaryotes	PPAR signaling pathway	5	149	0	0	1	1
Ribosome biogenesis in eukaryotes	Homologous recombination	5	218	0	0	1	1
Ribosome biogenesis in eukaryotes	Fanconi anemia pathway	19	303	0	0	1	1
Ribosome biogenesis in eukaryotes	MAPK signaling pathway	100	1526	0	27	1	1
Ribosome biogenesis in eukaryotes	ErbB signaling pathway	47	574	0	37	1	1
Ribosome biogenesis in eukaryotes	Ras signaling pathway	45	1028	0	32	1	1
Ribosome biogenesis in eukaryotes	Rap1 signaling pathway	41	759	0	26	1	1
Ribosome biogenesis in eukaryotes	Calcium signaling pathway	24	490	0	16	1	1
Ribosome biogenesis in eukaryotes	cGMP-PKG signaling pathway	41	427	0	4	1	1
Ribosome biogenesis in eukaryotes	cAMP signaling pathway	40	650	0	10	1	1
Ribosome biogenesis in eukaryotes	Cytokine-cytokine receptor interaction	17	526	0	52	1	1
Ribosome biogenesis in eukaryotes	Chemokine signaling pathway	54	908	0	48	1	1
Ribosome biogenesis in eukaryotes	NF-kappa B signaling pathway	37	437	0	8	1	1
Ribosome biogenesis in eukaryotes	HIF-1 signaling pathway	46	352	0	17	1	1
Ribosome biogenesis in eukaryotes	FoxO signaling pathway	54	607	0	16	1	1
Ribosome biogenesis in eukaryotes	Phosphatidylinositol signaling system	14	478	0	7	1	1
Ribosome biogenesis in eukaryotes	Sphingolipid signaling pathway	38	444	0	21	1	1
Ribosome biogenesis in eukaryotes	Phospholipase D signaling pathway	12	505	0	20	1	1
Ribosome biogenesis in eukaryotes	Neuroactive ligand-receptor interaction	9	346	0	10	1	1
Ribosome biogenesis in eukaryotes	Cell cycle	84	976	0	7	1	1
Ribosome biogenesis in eukaryotes	Oocyte meiosis	39	434	0	0	1	1
Ribosome biogenesis in eukaryotes	Sulfur relay system	2	80	0	0	1	1
Ribosome biogenesis in eukaryotes	SNARE interactions in vesicular transport	4	201	0	0	1	1
Ribosome biogenesis in eukaryotes	Mitophagy - animal	32	184	0	0	1	1
Ribosome biogenesis in eukaryotes	Autophagy - animal	30	451	0	6	1	1
Ribosome biogenesis in eukaryotes	Protein processing in endoplasmic reticulum	43	399	0	2	1	1
Ribosome biogenesis in eukaryotes	Endocytosis	54	831	0	4	1	1
Ribosome biogenesis in eukaryotes	Phagosome	28	248	0	2	1	1
Ribosome biogenesis in eukaryotes	Peroxisome	0	169	0	0	1	1
Ribosome biogenesis in eukaryotes	mTOR signaling pathway	44	469	0	14	1	1
Ribosome biogenesis in eukaryotes	PI3K-Akt signaling pathway	121	1644	0	53	1	1
Ribosome biogenesis in eukaryotes	AMPK signaling pathway	39	394	0	4	1	1
Ribosome biogenesis in eukaryotes	Apoptosis	59	711	0	26	1	1
Ribosome biogenesis in eukaryotes	Longevity regulating pathway	29	295	0	6	1	1
Ribosome biogenesis in eukaryotes	Longevity regulating pathway - multiple species	23	210	0	2	1	1
Ribosome biogenesis in eukaryotes	Cellular senescence	90	781	0	9	1	1
Ribosome biogenesis in eukaryotes	Cardiac muscle contraction	2	314	0	0	1	1
Ribosome biogenesis in eukaryotes	Adrenergic signaling in cardiomyocytes	29	374	0	6	1	1
Ribosome biogenesis in eukaryotes	Vascular smooth muscle contraction	19	320	0	2	1	1
Ribosome biogenesis in eukaryotes	Wnt signaling pathway	58	458	0	5	1	1
Ribosome biogenesis in eukaryotes	Notch signaling pathway	19	218	0	1	1	1
Ribosome biogenesis in eukaryotes	Hedgehog signaling pathway	18	152	0	0	1	1
Ribosome biogenesis in eukaryotes	TGF-beta signaling pathway	35	378	0	6	1	1
Ribosome biogenesis in eukaryotes	Axon guidance	26	499	0	14	1	1
Ribosome biogenesis in eukaryotes	VEGF signaling pathway	15	228	0	14	1	1
Ribosome biogenesis in eukaryotes	Apelin signaling pathway	41	493	0	12	1	1
Ribosome biogenesis in eukaryotes	Osteoclast differentiation	49	583	0	34	1	1
Ribosome biogenesis in eukaryotes	Hippo signaling pathway	58	530	0	5	1	1
Ribosome biogenesis in eukaryotes	Hippo signaling pathway - multiple species	4	107	0	0	1	1
Ribosome biogenesis in eukaryotes	Focal adhesion	48	983	0	25	1	1
Ribosome biogenesis in eukaryotes	ECM-receptor interaction	6	248	0	0	1	1
Ribosome biogenesis in eukaryotes	Cell adhesion molecules (CAMs)	10	220	0	15	1	1
Ribosome biogenesis in eukaryotes	Adherens junction	40	338	0	3	1	1
Ribosome biogenesis in eukaryotes	Tight junction	50	498	0	2	1	1
Ribosome biogenesis in eukaryotes	Gap junction	31	279	0	4	1	1
Ribosome biogenesis in eukaryotes	Signaling pathways regulating pluripotency of stem cells	45	397	0	10	1	1
Ribosome biogenesis in eukaryotes	Complement and coagulation cascades	10	250	0	8	1	1
Ribosome biogenesis in eukaryotes	Platelet activation	23	379	0	9	1	1
Ribosome biogenesis in eukaryotes	Antigen processing and presentation	27	250	0	2	1	1
Ribosome biogenesis in eukaryotes	Renin-angiotensin system	4	92	0	0	1	1
Ribosome biogenesis in eukaryotes	Toll-like receptor signaling pathway	41	448	0	17	1	1
Ribosome biogenesis in eukaryotes	NOD-like receptor signaling pathway	56	563	0	13	1	1
Ribosome biogenesis in eukaryotes	RIG-I-like receptor signaling pathway	33	277	0	1	1	1
Ribosome biogenesis in eukaryotes	Cytosolic DNA-sensing pathway	17	212	0	0	1	1
Ribosome biogenesis in eukaryotes	JAK-STAT signaling pathway	30	611	0	39	1	1
Ribosome biogenesis in eukaryotes	Natural killer cell mediated cytotoxicity	20	464	0	39	1	1
Ribosome biogenesis in eukaryotes	IL-17 signaling pathway	55	373	0	8	1	1
Ribosome biogenesis in eukaryotes	Th1 and Th2 cell differentiation	29	376	0	7	1	1
Ribosome biogenesis in eukaryotes	Th17 cell differentiation	47	482	0	15	1	1
Ribosome biogenesis in eukaryotes	T cell receptor signaling pathway	44	541	0	27	1	1
Ribosome biogenesis in eukaryotes	B cell receptor signaling pathway	26	347	0	20	1	1
Ribosome biogenesis in eukaryotes	Fc epsilon RI signaling pathway	19	338	0	22	1	1
Ribosome biogenesis in eukaryotes	Fc gamma R-mediated phagocytosis	28	389	0	29	1	1
Ribosome biogenesis in eukaryotes	TNF signaling pathway	39	538	0	17	1	1
Ribosome biogenesis in eukaryotes	Leukocyte transendothelial migration	21	315	0	11	1	1
Ribosome biogenesis in eukaryotes	Intestinal immune network for IgA production	4	112	0	3	1	1
Ribosome biogenesis in eukaryotes	Circadian rhythm	5	146	0	4	1	1
Ribosome biogenesis in eukaryotes	Circadian entrainment	17	410	0	8	1	1
Ribosome biogenesis in eukaryotes	Long-term potentiation	16	281	0	6	1	1
Ribosome biogenesis in eukaryotes	Synaptic vesicle cycle	6	170	0	0	1	1
Ribosome biogenesis in eukaryotes	Neurotrophin signaling pathway	52	714	0	33	1	1
Ribosome biogenesis in eukaryotes	Retrograde endocannabinoid signaling	14	1239	0	3	1	1
Ribosome biogenesis in eukaryotes	Glutamatergic synapse	7	377	0	6	1	1
Ribosome biogenesis in eukaryotes	Cholinergic synapse	15	384	0	4	1	1
Ribosome biogenesis in eukaryotes	Serotonergic synapse	8	347	0	1	1	1
Ribosome biogenesis in eukaryotes	GABAergic synapse	8	305	0	1	1	1
Ribosome biogenesis in eukaryotes	Dopaminergic synapse	46	539	0	8	1	1
Ribosome biogenesis in eukaryotes	Long-term depression	9	187	0	1	1	1
Ribosome biogenesis in eukaryotes	Olfactory transduction	19	139	0	0	1	1
Ribosome biogenesis in eukaryotes	Taste transduction	0	112	0	0	1	1
Ribosome biogenesis in eukaryotes	Phototransduction	6	101	0	0	1	1
Ribosome biogenesis in eukaryotes	Inflammatory mediator regulation of TRP channels	20	292	0	17	1	1
Ribosome biogenesis in eukaryotes	Regulation of actin cytoskeleton	35	732	0	4	1	1
Ribosome biogenesis in eukaryotes	Insulin signaling pathway	50	591	0	21	1	1
Ribosome biogenesis in eukaryotes	Insulin secretion	8	181	0	0	1	1
Ribosome biogenesis in eukaryotes	GnRH signaling pathway	27	364	0	6	1	1
Ribosome biogenesis in eukaryotes	Ovarian steroidogenesis	0	125	0	0	1	1
Ribosome biogenesis in eukaryotes	Progesterone-mediated oocyte maturation	42	384	0	1	1	1
Ribosome biogenesis in eukaryotes	Estrogen signaling pathway	53	494	0	24	1	1
Ribosome biogenesis in eukaryotes	Melanogenesis	26	259	0	3	1	1
Ribosome biogenesis in eukaryotes	Prolactin signaling pathway	27	325	0	29	1	1
Ribosome biogenesis in eukaryotes	Thyroid hormone synthesis	11	166	0	0	1	1
Ribosome biogenesis in eukaryotes	Thyroid hormone signaling pathway	55	671	0	25	1	1
Ribosome biogenesis in eukaryotes	Adipocytokine signaling pathway	24	262	0	6	1	1
Ribosome biogenesis in eukaryotes	Oxytocin signaling pathway	40	442	0	2	1	1
Ribosome biogenesis in eukaryotes	Glucagon signaling pathway	26	257	0	0	1	1
Ribosome biogenesis in eukaryotes	Regulation of lipolysis in adipocytes	7	173	0	2	1	1
Ribosome biogenesis in eukaryotes	Renin secretion	9	188	0	0	1	1
Ribosome biogenesis in eukaryotes	Aldosterone synthesis and secretion	17	226	0	0	1	1
Ribosome biogenesis in eukaryotes	Relaxin signaling pathway	49	606	0	29	1	1
Ribosome biogenesis in eukaryotes	Type II diabetes mellitus	13	169	0	4	1	1
Ribosome biogenesis in eukaryotes	Insulin resistance	38	388	0	13	1	1
Ribosome biogenesis in eukaryotes	Non-alcoholic fatty liver disease (NAFLD)	29	1601	0	17	1	1
Ribosome biogenesis in eukaryotes	AGE-RAGE signaling pathway in diabetic complications	38	447	0	33	1	1
Ribosome biogenesis in eukaryotes	Cushing syndrome	54	426	0	3	1	1
Ribosome biogenesis in eukaryotes	Type I diabetes mellitus	5	113	0	9	1	1
Ribosome biogenesis in eukaryotes	Maturity onset diabetes of the young	1	91	0	0	1	1
Ribosome biogenesis in eukaryotes	Aldosterone-regulated sodium reabsorption	9	138	0	0	1	1
Ribosome biogenesis in eukaryotes	Endocrine and other factor-regulated calcium reabsorption	9	142	0	1	1	1
Ribosome biogenesis in eukaryotes	Vasopressin-regulated water reabsorption	3	116	0	0	1	1
Ribosome biogenesis in eukaryotes	Proximal tubule bicarbonate reclamation	0	82	0	0	1	1
Ribosome biogenesis in eukaryotes	Salivary secretion	8	172	0	2	1	1
Ribosome biogenesis in eukaryotes	Gastric acid secretion	14	180	0	0	1	1
Ribosome biogenesis in eukaryotes	Pancreatic secretion	4	138	0	0	1	1
Ribosome biogenesis in eukaryotes	Carbohydrate digestion and absorption	4	100	0	1	1	1
Ribosome biogenesis in eukaryotes	Fat digestion and absorption	2	93	0	0	1	1
Ribosome biogenesis in eukaryotes	Bile secretion	7	115	0	0	1	1
Ribosome biogenesis in eukaryotes	Mineral absorption	3	83	0	0	1	1
Ribosome biogenesis in eukaryotes	Alzheimer disease	32	1657	0	15	1	1
Ribosome biogenesis in eukaryotes	Parkinson disease	28	1783	0	3	1	1
Ribosome biogenesis in eukaryotes	Amyotrophic lateral sclerosis (ALS)	19	170	0	8	1	1
Ribosome biogenesis in eukaryotes	Huntington disease	47	1766	0	6	1	1
Ribosome biogenesis in eukaryotes	Prion diseases	13	123	0	0	1	1
Ribosome biogenesis in eukaryotes	Cocaine addiction	17	160	0	3	1	1
Ribosome biogenesis in eukaryotes	Amphetamine addiction	31	242	0	6	1	1
Ribosome biogenesis in eukaryotes	Morphine addiction	19	485	0	0	1	1
Ribosome biogenesis in eukaryotes	Alcoholism	40	696	0	6	1	1
Ribosome biogenesis in eukaryotes	Bacterial invasion of epithelial cells	28	299	0	4	1	1
Ribosome biogenesis in eukaryotes	Vibrio cholerae infection	6	112	0	1	1	1
Ribosome biogenesis in eukaryotes	Epithelial cell signaling in Helicobacter pylori infection	30	216	0	1	1	1
Ribosome biogenesis in eukaryotes	Pathogenic Escherichia coli infection	49	219	0	1	1	1
Ribosome biogenesis in eukaryotes	Shigellosis	40	271	0	1	1	1
Ribosome biogenesis in eukaryotes	Salmonella infection	27	234	0	2	1	1
Ribosome biogenesis in eukaryotes	Pertussis	31	223	0	8	1	1
Ribosome biogenesis in eukaryotes	Legionellosis	25	175	0	4	1	1
Ribosome biogenesis in eukaryotes	Leishmaniasis	26	226	0	5	1	1
Ribosome biogenesis in eukaryotes	Chagas disease (American trypanosomiasis)	42	384	0	17	1	1
Ribosome biogenesis in eukaryotes	African trypanosomiasis	4	104	0	4	1	1
Ribosome biogenesis in eukaryotes	Malaria	4	104	0	3	1	1
Ribosome biogenesis in eukaryotes	Toxoplasmosis	33	441	0	21	1	1
Ribosome biogenesis in eukaryotes	Amoebiasis	11	203	0	8	1	1
Ribosome biogenesis in eukaryotes	Staphylococcus aureus infection	2	132	0	7	1	1
Ribosome biogenesis in eukaryotes	Tuberculosis	44	490	0	27	1	1
Ribosome biogenesis in eukaryotes	Hepatitis C	77	723	0	43	1	1
Ribosome biogenesis in eukaryotes	Measles	70	611	0	37	1	1
Ribosome biogenesis in eukaryotes	Human cytomegalovirus infection	81	1198	0	59	1	1
Ribosome biogenesis in eukaryotes	Influenza A	83	537	0	37	1	1
Ribosome biogenesis in eukaryotes	Human T-cell leukemia virus 1 infection	108	1056	0	24	1	1
Ribosome biogenesis in eukaryotes	Herpes simplex virus 1 infection	77	723	0	42	1	1
Ribosome biogenesis in eukaryotes	Epstein-Barr virus infection	86	1147	0	27	1	1
Ribosome biogenesis in eukaryotes	Pathways in cancer	179	3151	0	119	1	1
Ribosome biogenesis in eukaryotes	Transcriptional misregulation in cancer	85	483	0	4	1	1
Ribosome biogenesis in eukaryotes	Viral carcinogenesis	105	1045	0	16	1	1
Ribosome biogenesis in eukaryotes	Chemical carcinogenesis	4	171	0	1	1	1
Ribosome biogenesis in eukaryotes	Proteoglycans in cancer	77	1040	0	47	1	1
Ribosome biogenesis in eukaryotes	MicroRNAs in cancer	88	669	0	28	1	1
Ribosome biogenesis in eukaryotes	Colorectal cancer	55	471	0	26	1	1
Ribosome biogenesis in eukaryotes	Renal cell carcinoma	30	307	0	5	1	1
Ribosome biogenesis in eukaryotes	Pancreatic cancer	42	393	0	15	1	1
Ribosome biogenesis in eukaryotes	Endometrial cancer	48	326	0	14	1	1
Ribosome biogenesis in eukaryotes	Glioma	38	352	0	17	1	1
Ribosome biogenesis in eukaryotes	Prostate cancer	69	531	0	13	1	1
Ribosome biogenesis in eukaryotes	Thyroid cancer	31	164	0	4	1	1
Ribosome biogenesis in eukaryotes	Basal cell carcinoma	26	171	0	3	1	1
Ribosome biogenesis in eukaryotes	Melanoma	36	284	0	4	1	1
Ribosome biogenesis in eukaryotes	Bladder cancer	29	199	0	3	1	1
Ribosome biogenesis in eukaryotes	Chronic myeloid leukemia	64	476	0	18	1	1
Ribosome biogenesis in eukaryotes	Acute myeloid leukemia	38	278	0	10	1	1
Ribosome biogenesis in eukaryotes	Small cell lung cancer	57	387	0	8	1	1
Ribosome biogenesis in eukaryotes	Non-small cell lung cancer	29	340	0	15	1	1
Ribosome biogenesis in eukaryotes	Breast cancer	76	552	0	27	1	1
Ribosome biogenesis in eukaryotes	Hepatocellular carcinoma	73	735	0	40	1	1
Ribosome biogenesis in eukaryotes	Gastric cancer	69	545	0	26	1	1
Ribosome biogenesis in eukaryotes	Central carbon metabolism in cancer	25	207	0	3	1	1
Ribosome biogenesis in eukaryotes	Choline metabolism in cancer	31	335	0	10	1	1
Ribosome biogenesis in eukaryotes	Asthma	3	94	0	0	1	1
Ribosome biogenesis in eukaryotes	Autoimmune thyroid disease	2	108	0	6	1	1
Ribosome biogenesis in eukaryotes	Inflammatory bowel disease (IBD)	11	166	0	16	1	1
Ribosome biogenesis in eukaryotes	Systemic lupus erythematosus	18	314	0	5	1	1
Ribosome biogenesis in eukaryotes	Rheumatoid arthritis	10	134	0	12	1	1
Ribosome biogenesis in eukaryotes	Allograft rejection	4	108	0	7	1	1
Ribosome biogenesis in eukaryotes	Graft-versus-host disease	4	115	0	5	1	1
Ribosome biogenesis in eukaryotes	Hypertrophic cardiomyopathy (HCM)	11	165	0	1	1	1
Ribosome biogenesis in eukaryotes	Arrhythmogenic right ventricular cardiomyopathy (ARVC)	12	153	0	0	1	1
Ribosome biogenesis in eukaryotes	Dilated cardiomyopathy (DCM)	8	179	0	1	1	1
Ribosome biogenesis in eukaryotes	Viral myocarditis	14	152	0	8	1	1
Ribosome biogenesis in eukaryotes	Fluid shear stress and atherosclerosis	76	526	0	25	1	1
RNA transport	mRNA surveillance pathway	442	862	0	0	1	1
RNA transport	RNA degradation	230	1088	0	0	1	1
RNA transport	PPAR signaling pathway	14	778	0	0	1	1
RNA transport	Homologous recombination	28	861	0	0	1	1
RNA transport	Fanconi anemia pathway	51	955	0	0	1	1
RNA transport	MAPK signaling pathway	258	2304	1	28	0.964780206	1
RNA transport	ErbB signaling pathway	128	1267	1	38	0.983604217	1
RNA transport	Ras signaling pathway	113	1716	1	33	0.896678424	1
RNA transport	Rap1 signaling pathway	106	1444	0	26	1	1
RNA transport	Calcium signaling pathway	80	1166	1	17	0.703883059	1
RNA transport	cGMP-PKG signaling pathway	107	1113	1	5	0.397304603	0.805322351
RNA transport	cAMP signaling pathway	91	1321	1	11	0.545346992	0.988670413
RNA transport	Cytokine-cytokine receptor interaction	47	1176	0	52	1	1
RNA transport	Chemokine signaling pathway	119	1593	1	49	0.979041503	1
RNA transport	NF-kappa B signaling pathway	118	1148	0	8	1	1
RNA transport	HIF-1 signaling pathway	155	1044	0	17	1	1
RNA transport	FoxO signaling pathway	157	1330	2	18	0.646468644	1
RNA transport	Phosphatidylinositol signaling system	21	1105	0	7	1	1
RNA transport	Sphingolipid signaling pathway	86	1112	0	21	1	1
RNA transport	Phospholipase D signaling pathway	67	1180	1	21	0.710153958	1
RNA transport	Neuroactive ligand-receptor interaction	20	977	2	12	0.023248679	0.110860489
RNA transport	Cell cycle	192	1704	0	7	1	1
RNA transport	Oocyte meiosis	109	1124	0	0	1	1
RNA transport	Sulfur relay system	1	699	0	0	1	1
RNA transport	SNARE interactions in vesicular transport	4	821	0	0	1	1
RNA transport	Mitophagy - animal	70	867	0	0	1	1
RNA transport	Autophagy - animal	94	1122	1	7	0.458927426	0.884489009
RNA transport	Protein processing in endoplasmic reticulum	143	1094	0	2	1	1
RNA transport	Endocytosis	154	1551	0	4	1	1
RNA transport	Phagosome	73	913	0	2	1	1
RNA transport	Peroxisome	9	798	0	0	1	1
RNA transport	mTOR signaling pathway	159	1138	2	16	0.678102276	1
RNA transport	PI3K-Akt signaling pathway	314	2405	2	55	0.996074176	1
RNA transport	AMPK signaling pathway	86	1053	1	5	0.347436737	0.738075136
RNA transport	Apoptosis	143	1402	0	26	1	1
RNA transport	Longevity regulating pathway	82	938	1	7	0.474030525	0.903831369
RNA transport	Longevity regulating pathway - multiple species	73	879	0	2	1	1
RNA transport	Cellular senescence	225	1526	0	9	1	1
RNA transport	Cardiac muscle contraction	11	943	0	0	1	1
RNA transport	Adrenergic signaling in cardiomyocytes	77	1042	1	7	0.416668091	0.830756725
RNA transport	Vascular smooth muscle contraction	46	967	0	2	1	1
RNA transport	Wnt signaling pathway	146	1197	0	5	1	1
RNA transport	Notch signaling pathway	52	871	0	1	1	1
RNA transport	Hedgehog signaling pathway	44	798	0	0	1	1
RNA transport	TGF-beta signaling pathway	98	1061	0	6	1	1
RNA transport	Axon guidance	81	1174	0	14	1	1
RNA transport	VEGF signaling pathway	54	887	0	14	1	1
RNA transport	Apelin signaling pathway	125	1197	0	12	1	1
RNA transport	Osteoclast differentiation	133	1287	1	35	0.979185451	1
RNA transport	Hippo signaling pathway	167	1259	0	5	1	1
RNA transport	Hippo signaling pathway - multiple species	6	729	0	0	1	1
RNA transport	Focal adhesion	122	1677	1	26	0.861816288	1
RNA transport	ECM-receptor interaction	5	867	0	0	1	1
RNA transport	Cell adhesion molecules (CAMs)	29	859	0	15	1	1
RNA transport	Adherens junction	111	1062	0	3	1	1
RNA transport	Tight junction	111	1179	1	3	0.256882792	0.605404658
RNA transport	Gap junction	90	958	1	5	0.390042636	0.795197345
RNA transport	Signaling pathways regulating pluripotency of stem cells	141	1113	1	11	0.776257873	1
RNA transport	Complement and coagulation cascades	7	867	0	8	1	1
RNA transport	Platelet activation	67	1043	0	9	1	1
RNA transport	Antigen processing and presentation	89	932	0	2	1	1
RNA transport	Renin-angiotensin system	9	717	0	0	1	1
RNA transport	Toll-like receptor signaling pathway	110	1137	0	17	1	1
RNA transport	NOD-like receptor signaling pathway	179	1306	0	13	1	1
RNA transport	RIG-I-like receptor signaling pathway	103	967	0	1	1	1
RNA transport	Cytosolic DNA-sensing pathway	48	863	0	0	1	1
RNA transport	JAK-STAT signaling pathway	92	1293	1	40	0.950194698	1
RNA transport	Natural killer cell mediated cytotoxicity	77	1141	1	40	0.941893335	1
RNA transport	IL-17 signaling pathway	185	1123	0	8	1	1
RNA transport	Th1 and Th2 cell differentiation	80	1047	0	7	1	1
RNA transport	Th17 cell differentiation	151	1206	0	15	1	1
RNA transport	T cell receptor signaling pathway	132	1249	1	28	0.957736783	1
RNA transport	B cell receptor signaling pathway	76	1017	1	21	0.807559535	1
RNA transport	Fc epsilon RI signaling pathway	57	996	1	23	0.746170865	1
RNA transport	Fc gamma R-mediated phagocytosis	70	1051	0	29	1	1
RNA transport	TNF signaling pathway	106	1225	0	17	1	1
RNA transport	Leukocyte transendothelial migration	64	978	0	11	1	1
RNA transport	Intestinal immune network for IgA production	6	734	0	3	1	1
RNA transport	Circadian rhythm	23	784	0	4	1	1
RNA transport	Circadian entrainment	48	1061	0	8	1	1
RNA transport	Long-term potentiation	47	932	0	6	1	1
RNA transport	Synaptic vesicle cycle	11	795	0	0	1	1
RNA transport	Neurotrophin signaling pathway	140	1422	1	34	0.971778494	1
RNA transport	Retrograde endocannabinoid signaling	51	1896	0	3	1	1
RNA transport	Glutamatergic synapse	36	1026	0	6	1	1
RNA transport	Cholinergic synapse	54	1043	0	4	1	1
RNA transport	Serotonergic synapse	40	999	0	1	1	1
RNA transport	GABAergic synapse	29	946	0	1	1	1
RNA transport	Dopaminergic synapse	90	1203	0	8	1	1
RNA transport	Long-term depression	36	834	0	1	1	1
RNA transport	Olfactory transduction	27	767	0	0	1	1
RNA transport	Taste transduction	3	735	0	0	1	1
RNA transport	Phototransduction	5	720	0	0	1	1
RNA transport	Inflammatory mediator regulation of TRP channels	43	935	0	17	1	1
RNA transport	Regulation of actin cytoskeleton	114	1411	0	4	1	1
RNA transport	Insulin signaling pathway	148	1273	1	22	0.935636904	1
RNA transport	Insulin secretion	27	820	0	0	1	1
RNA transport	GnRH signaling pathway	81	1038	1	7	0.434730999	0.854362098
RNA transport	Ovarian steroidogenesis	2	747	0	0	1	1
RNA transport	Progesterone-mediated oocyte maturation	100	1062	0	1	1	1
RNA transport	Estrogen signaling pathway	147	1208	1	25	0.962325411	1
RNA transport	Melanogenesis	69	922	1	4	0.267777244	0.622300478
RNA transport	Prolactin signaling pathway	76	994	1	30	0.911361519	1
RNA transport	Thyroid hormone synthesis	30	805	0	0	1	1
RNA transport	Thyroid hormone signaling pathway	145	1381	0	25	1	1
RNA transport	Adipocytokine signaling pathway	65	923	1	7	0.401248137	0.810272549
RNA transport	Oxytocin signaling pathway	113	1135	0	2	1	1
RNA transport	Glucagon signaling pathway	56	907	0	0	1	1
RNA transport	Regulation of lipolysis in adipocytes	14	800	1	3	0.051650089	0.199766827
RNA transport	Renin secretion	16	815	1	1	0.019631902	0.097967014
RNA transport	Aldosterone synthesis and secretion	37	866	0	0	1	1
RNA transport	Relaxin signaling pathway	129	1306	1	30	0.957451134	1
RNA transport	Type II diabetes mellitus	29	805	0	4	1	1
RNA transport	Insulin resistance	82	1052	0	13	1	1
RNA transport	Non-alcoholic fatty liver disease (NAFLD)	84	2265	0	17	1	1
RNA transport	AGE-RAGE signaling pathway in diabetic complications	107	1136	0	33	1	1
RNA transport	Cushing syndrome	103	1095	0	3	1	1
RNA transport	Type I diabetes mellitus	29	757	0	9	1	1
RNA transport	Maturity onset diabetes of the young	3	713	0	0	1	1
RNA transport	Aldosterone-regulated sodium reabsorption	37	786	0	0	1	1
RNA transport	Endocrine and other factor-regulated calcium reabsorption	27	780	0	1	1	1
RNA transport	Vasopressin-regulated water reabsorption	14	747	0	0	1	1
RNA transport	Proximal tubule bicarbonate reclamation	7	709	0	0	1	1
RNA transport	Salivary secretion	23	807	1	3	0.083188355	0.280670004
RNA transport	Gastric acid secretion	48	834	0	0	1	1
RNA transport	Pancreatic secretion	22	776	0	0	1	1
RNA transport	Carbohydrate digestion and absorption	13	729	0	1	1	1
RNA transport	Fat digestion and absorption	2	713	0	0	1	1
RNA transport	Bile secretion	19	747	0	0	1	1
RNA transport	Mineral absorption	9	709	0	0	1	1
RNA transport	Alzheimer disease	100	2345	0	15	1	1
RNA transport	Parkinson disease	105	2480	0	3	1	1
RNA transport	Amyotrophic lateral sclerosis (ALS)	39	810	0	8	1	1
RNA transport	Huntington disease	154	2493	0	6	1	1
RNA transport	Prion diseases	25	755	0	0	1	1
RNA transport	Cocaine addiction	23	786	0	3	1	1
RNA transport	Amphetamine addiction	45	876	0	6	1	1
RNA transport	Morphine addiction	35	1121	0	0	1	1
RNA transport	Alcoholism	121	1397	1	7	0.470386818	0.898958554
RNA transport	Bacterial invasion of epithelial cells	44	935	0	4	1	1
RNA transport	Vibrio cholerae infection	27	753	0	1	1	1
RNA transport	Epithelial cell signaling in Helicobacter pylori infection	61	867	0	1	1	1
RNA transport	Pathogenic Escherichia coli infection	106	896	0	1	1	1
RNA transport	Shigellosis	99	950	0	1	1	1
RNA transport	Salmonella infection	78	905	0	2	1	1
RNA transport	Pertussis	78	890	0	8	1	1
RNA transport	Legionellosis	80	822	0	4	1	1
RNA transport	Leishmaniasis	76	896	0	5	1	1
RNA transport	Chagas disease (American trypanosomiasis)	130	1092	0	17	1	1
RNA transport	African trypanosomiasis	18	738	0	4	1	1
RNA transport	Malaria	6	726	0	3	1	1
RNA transport	Toxoplasmosis	120	1148	0	21	1	1
RNA transport	Amoebiasis	33	845	0	8	1	1
RNA transport	Staphylococcus aureus infection	1	751	0	7	1	1
RNA transport	Tuberculosis	116	1182	0	27	1	1
RNA transport	Hepatitis C	255	1488	1	44	0.999776393	1
RNA transport	Measles	208	1384	0	37	1	1
RNA transport	Human cytomegalovirus infection	208	1936	1	60	0.999024011	1
RNA transport	Influenza A	255	1257	0	37	1	1
RNA transport	Human T-cell leukemia virus 1 infection	308	1847	0	24	1	1
RNA transport	Herpes simplex virus 1 infection	370	1529	0	42	1	1
RNA transport	Epstein-Barr virus infection	257	1938	0	27	1	1
RNA transport	Pathways in cancer	434	4013	1	120	0.99999913	1
RNA transport	Transcriptional misregulation in cancer	165	1183	0	4	1	1
RNA transport	Viral carcinogenesis	354	1914	1	17	0.969587119	1
RNA transport	Chemical carcinogenesis	9	796	0	1	1	1
RNA transport	Proteoglycans in cancer	227	1801	1	48	0.998582299	1
RNA transport	MicroRNAs in cancer	218	1398	1	29	0.993062272	1
RNA transport	Colorectal cancer	161	1197	1	27	0.980677648	1
RNA transport	Renal cell carcinoma	83	980	1	6	0.412807228	0.825300774
RNA transport	Pancreatic cancer	111	1082	0	15	1	1
RNA transport	Endometrial cancer	105	1003	1	15	0.811955694	1
RNA transport	Glioma	86	1020	1	18	0.797991498	1
RNA transport	Prostate cancer	151	1233	1	14	0.841075739	1
RNA transport	Thyroid cancer	60	806	0	4	1	1
RNA transport	Basal cell carcinoma	50	815	0	3	1	1
RNA transport	Melanoma	53	921	0	4	1	1
RNA transport	Bladder cancer	57	847	0	3	1	1
RNA transport	Chronic myeloid leukemia	131	1163	1	19	0.898678562	1
RNA transport	Acute myeloid leukemia	103	956	1	11	0.716624772	1
RNA transport	Small cell lung cancer	112	1062	0	8	1	1
RNA transport	Non-small cell lung cancer	76	1007	1	16	0.717867605	1
RNA transport	Breast cancer	154	1250	1	28	0.975875025	1
RNA transport	Hepatocellular carcinoma	206	1488	1	41	0.997970164	1
RNA transport	Gastric cancer	163	1259	1	27	0.97730621	1
RNA transport	Central carbon metabolism in cancer	66	868	0	3	1	1
RNA transport	Choline metabolism in cancer	88	1005	1	11	0.636973449	1
RNA transport	Asthma	1	712	0	0	1	1
RNA transport	Autoimmune thyroid disease	16	742	0	6	1	1
RNA transport	Inflammatory bowel disease (IBD)	31	806	0	16	1	1
RNA transport	Systemic lupus erythematosus	125	1041	0	5	1	1
RNA transport	Rheumatoid arthritis	18	762	0	12	1	1
RNA transport	Allograft rejection	16	740	0	7	1	1
RNA transport	Graft-versus-host disease	15	746	0	5	1	1
RNA transport	Hypertrophic cardiomyopathy (HCM)	41	815	0	1	1	1
RNA transport	Arrhythmogenic right ventricular cardiomyopathy (ARVC)	25	786	0	0	1	1
RNA transport	Dilated cardiomyopathy (DCM)	27	818	0	1	1	1
RNA transport	Viral myocarditis	72	794	0	8	1	1
RNA transport	Fluid shear stress and atherosclerosis	141	1175	0	25	1	1
mRNA surveillance pathway	RNA degradation	137	576	0	0	1	1
mRNA surveillance pathway	PPAR signaling pathway	3	327	0	0	1	1
mRNA surveillance pathway	Homologous recombination	20	413	0	0	1	1
mRNA surveillance pathway	Fanconi anemia pathway	13	477	0	0	1	1
mRNA surveillance pathway	MAPK signaling pathway	113	1719	1	28	0.853325019	1
mRNA surveillance pathway	ErbB signaling pathway	54	761	1	38	0.943298967	1
mRNA surveillance pathway	Ras signaling pathway	70	1233	1	33	0.858437401	1
mRNA surveillance pathway	Rap1 signaling pathway	42	940	0	26	1	1
mRNA surveillance pathway	Calcium signaling pathway	36	682	0	16	1	1
mRNA surveillance pathway	cGMP-PKG signaling pathway	42	590	0	4	1	1
mRNA surveillance pathway	cAMP signaling pathway	71	829	0	10	1	1
mRNA surveillance pathway	Cytokine-cytokine receptor interaction	9	698	0	52	1	1
mRNA surveillance pathway	Chemokine signaling pathway	76	1110	1	49	0.971436987	1
mRNA surveillance pathway	NF-kappa B signaling pathway	45	647	0	8	1	1
mRNA surveillance pathway	HIF-1 signaling pathway	50	536	0	17	1	1
mRNA surveillance pathway	FoxO signaling pathway	61	794	1	17	0.746756866	1
mRNA surveillance pathway	Phosphatidylinositol signaling system	9	653	0	7	1	1
mRNA surveillance pathway	Sphingolipid signaling pathway	131	563	0	21	1	1
mRNA surveillance pathway	Phospholipase D signaling pathway	38	711	1	21	0.689783001	1
mRNA surveillance pathway	Neuroactive ligand-receptor interaction	14	531	1	11	0.256772794	0.605213187
mRNA surveillance pathway	Cell cycle	117	1189	0	7	1	1
mRNA surveillance pathway	Oocyte meiosis	151	584	0	0	1	1
mRNA surveillance pathway	Sulfur relay system	0	258	0	0	1	1
mRNA surveillance pathway	SNARE interactions in vesicular transport	2	379	0	0	1	1
mRNA surveillance pathway	Mitophagy - animal	34	391	0	0	1	1
mRNA surveillance pathway	Autophagy - animal	86	654	0	6	1	1
mRNA surveillance pathway	Protein processing in endoplasmic reticulum	47	583	0	2	1	1
mRNA surveillance pathway	Endocytosis	58	1015	0	4	1	1
mRNA surveillance pathway	Phagosome	20	420	0	2	1	1
mRNA surveillance pathway	Peroxisome	9	358	0	0	1	1
mRNA surveillance pathway	mTOR signaling pathway	58	663	1	15	0.750579911	1
mRNA surveillance pathway	PI3K-Akt signaling pathway	238	1762	1	54	0.99965282	1
mRNA surveillance pathway	AMPK signaling pathway	129	512	0	4	1	1
mRNA surveillance pathway	Apoptosis	60	892	0	26	1	1
mRNA surveillance pathway	Longevity regulating pathway	48	494	0	6	1	1
mRNA surveillance pathway	Longevity regulating pathway - multiple species	41	408	0	2	1	1
mRNA surveillance pathway	Cellular senescence	119	955	0	9	1	1
mRNA surveillance pathway	Cardiac muscle contraction	3	495	0	0	1	1
mRNA surveillance pathway	Adrenergic signaling in cardiomyocytes	140	485	0	6	1	1
mRNA surveillance pathway	Vascular smooth muscle contraction	43	497	0	2	1	1
mRNA surveillance pathway	Wnt signaling pathway	76	692	0	5	1	1
mRNA surveillance pathway	Notch signaling pathway	31	410	0	1	1	1
mRNA surveillance pathway	Hedgehog signaling pathway	34	348	0	0	1	1
mRNA surveillance pathway	TGF-beta signaling pathway	85	546	0	6	1	1
mRNA surveillance pathway	Axon guidance	27	680	0	14	1	1
mRNA surveillance pathway	VEGF signaling pathway	24	417	0	14	1	1
mRNA surveillance pathway	Apelin signaling pathway	65	697	0	12	1	1
mRNA surveillance pathway	Osteoclast differentiation	53	767	1	35	0.923124956	1
mRNA surveillance pathway	Hippo signaling pathway	148	678	0	5	1	1
mRNA surveillance pathway	Hippo signaling pathway - multiple species	0	283	0	0	1	1
mRNA surveillance pathway	Focal adhesion	72	1156	1	26	0.815658792	1
mRNA surveillance pathway	ECM-receptor interaction	0	422	0	0	1	1
mRNA surveillance pathway	Cell adhesion molecules (CAMs)	8	398	0	15	1	1
mRNA surveillance pathway	Adherens junction	35	546	0	3	1	1
mRNA surveillance pathway	Tight junction	115	641	0	2	1	1
mRNA surveillance pathway	Gap junction	47	475	1	5	0.407429493	0.818514458
mRNA surveillance pathway	Signaling pathways regulating pluripotency of stem cells	64	596	1	11	0.716575847	1
mRNA surveillance pathway	Complement and coagulation cascades	3	423	0	8	1	1
mRNA surveillance pathway	Platelet activation	43	555	0	9	1	1
mRNA surveillance pathway	Antigen processing and presentation	21	424	0	2	1	1
mRNA surveillance pathway	Renin-angiotensin system	1	269	0	0	1	1
mRNA surveillance pathway	Toll-like receptor signaling pathway	48	635	0	17	1	1
mRNA surveillance pathway	NOD-like receptor signaling pathway	64	751	0	13	1	1
mRNA surveillance pathway	RIG-I-like receptor signaling pathway	47	471	0	1	1	1
mRNA surveillance pathway	Cytosolic DNA-sensing pathway	30	405	0	0	1	1
mRNA surveillance pathway	JAK-STAT signaling pathway	46	807	1	40	0.910011942	1
mRNA surveillance pathway	Natural killer cell mediated cytotoxicity	25	649	1	40	0.802404933	1
mRNA surveillance pathway	IL-17 signaling pathway	79	577	0	8	1	1
mRNA surveillance pathway	Th1 and Th2 cell differentiation	29	556	0	7	1	1
mRNA surveillance pathway	Th17 cell differentiation	44	659	0	15	1	1
mRNA surveillance pathway	T cell receptor signaling pathway	56	733	1	28	0.896593282	1
mRNA surveillance pathway	B cell receptor signaling pathway	39	540	1	21	0.799174095	1
mRNA surveillance pathway	Fc epsilon RI signaling pathway	22	521	1	23	0.637369828	1
mRNA surveillance pathway	Fc gamma R-mediated phagocytosis	26	567	0	29	1	1
mRNA surveillance pathway	TNF signaling pathway	39	718	0	17	1	1
mRNA surveillance pathway	Leukocyte transendothelial migration	15	489	0	11	1	1
mRNA surveillance pathway	Intestinal immune network for IgA production	1	289	0	3	1	1
mRNA surveillance pathway	Circadian rhythm	8	329	0	4	1	1
mRNA surveillance pathway	Circadian entrainment	37	610	0	8	1	1
mRNA surveillance pathway	Long-term potentiation	42	464	0	6	1	1
mRNA surveillance pathway	Synaptic vesicle cycle	5	349	0	0	1	1
mRNA surveillance pathway	Neurotrophin signaling pathway	73	915	1	34	0.943946431	1
mRNA surveillance pathway	Retrograde endocannabinoid signaling	22	1427	0	3	1	1
mRNA surveillance pathway	Glutamatergic synapse	29	579	0	6	1	1
mRNA surveillance pathway	Cholinergic synapse	40	589	0	4	1	1
mRNA surveillance pathway	Serotonergic synapse	22	541	0	1	1	1
mRNA surveillance pathway	GABAergic synapse	22	499	0	1	1	1
mRNA surveillance pathway	Dopaminergic synapse	135	639	0	8	1	1
mRNA surveillance pathway	Long-term depression	60	360	0	1	1	1
mRNA surveillance pathway	Olfactory transduction	22	322	0	0	1	1
mRNA surveillance pathway	Taste transduction	11	303	0	0	1	1
mRNA surveillance pathway	Phototransduction	6	281	0	0	1	1
mRNA surveillance pathway	Inflammatory mediator regulation of TRP channels	33	464	0	17	1	1
mRNA surveillance pathway	Regulation of actin cytoskeleton	44	903	0	4	1	1
mRNA surveillance pathway	Insulin signaling pathway	85	770	1	22	0.926565093	1
mRNA surveillance pathway	Insulin secretion	20	373	0	0	1	1
mRNA surveillance pathway	GnRH signaling pathway	48	565	1	7	0.464716495	0.891889558
mRNA surveillance pathway	Ovarian steroidogenesis	13	318	0	0	1	1
mRNA surveillance pathway	Progesterone-mediated oocyte maturation	47	569	0	1	1	1
mRNA surveillance pathway	Estrogen signaling pathway	77	698	1	25	0.949047194	1
mRNA surveillance pathway	Melanogenesis	40	453	1	4	0.310002918	0.684127058
mRNA surveillance pathway	Prolactin signaling pathway	46	524	1	30	0.941551335	1
mRNA surveillance pathway	Thyroid hormone synthesis	19	354	0	0	1	1
mRNA surveillance pathway	Thyroid hormone signaling pathway	70	866	0	25	1	1
mRNA surveillance pathway	Adipocytokine signaling pathway	30	448	0	6	1	1
mRNA surveillance pathway	Oxytocin signaling pathway	62	613	0	2	1	1
mRNA surveillance pathway	Glucagon signaling pathway	40	451	0	0	1	1
mRNA surveillance pathway	Regulation of lipolysis in adipocytes	19	365	0	2	1	1
mRNA surveillance pathway	Renin secretion	17	376	0	0	1	1
mRNA surveillance pathway	Aldosterone synthesis and secretion	20	409	0	0	1	1
mRNA surveillance pathway	Relaxin signaling pathway	62	799	1	30	0.91543218	1
mRNA surveillance pathway	Type II diabetes mellitus	15	351	0	4	1	1
mRNA surveillance pathway	Insulin resistance	51	562	0	13	1	1
mRNA surveillance pathway	Non-alcoholic fatty liver disease (NAFLD)	26	1778	0	17	1	1
mRNA surveillance pathway	AGE-RAGE signaling pathway in diabetic complications	54	643	0	33	1	1
mRNA surveillance pathway	Cushing syndrome	78	630	0	3	1	1
mRNA surveillance pathway	Type I diabetes mellitus	10	298	0	9	1	1
mRNA surveillance pathway	Maturity onset diabetes of the young	1	271	0	0	1	1
mRNA surveillance pathway	Aldosterone-regulated sodium reabsorption	12	321	0	0	1	1
mRNA surveillance pathway	Endocrine and other factor-regulated calcium reabsorption	21	334	0	1	1	1
mRNA surveillance pathway	Vasopressin-regulated water reabsorption	20	313	0	0	1	1
mRNA surveillance pathway	Proximal tubule bicarbonate reclamation	1	263	0	0	1	1
mRNA surveillance pathway	Salivary secretion	18	362	0	2	1	1
mRNA surveillance pathway	Gastric acid secretion	26	372	0	0	1	1
mRNA surveillance pathway	Pancreatic secretion	16	330	0	0	1	1
mRNA surveillance pathway	Carbohydrate digestion and absorption	6	282	0	1	1	1
mRNA surveillance pathway	Fat digestion and absorption	0	271	0	0	1	1
mRNA surveillance pathway	Bile secretion	14	302	0	0	1	1
mRNA surveillance pathway	Mineral absorption	3	263	0	0	1	1
mRNA surveillance pathway	Alzheimer disease	33	1838	0	15	1	1
mRNA surveillance pathway	Parkinson disease	22	1957	0	3	1	1
mRNA surveillance pathway	Amyotrophic lateral sclerosis (ALS)	25	356	0	8	1	1
mRNA surveillance pathway	Huntington disease	50	1949	0	6	1	1
mRNA surveillance pathway	Prion diseases	20	310	0	0	1	1
mRNA surveillance pathway	Cocaine addiction	29	352	0	3	1	1
mRNA surveillance pathway	Amphetamine addiction	43	411	0	6	1	1
mRNA surveillance pathway	Morphine addiction	19	665	0	0	1	1
mRNA surveillance pathway	Alcoholism	56	869	1	7	0.373719733	0.774677028
mRNA surveillance pathway	Bacterial invasion of epithelial cells	15	466	0	4	1	1
mRNA surveillance pathway	Vibrio cholerae infection	22	308	0	1	1	1
mRNA surveillance pathway	Epithelial cell signaling in Helicobacter pylori infection	28	394	0	1	1	1
mRNA surveillance pathway	Pathogenic Escherichia coli infection	27	377	0	1	1	1
mRNA surveillance pathway	Shigellosis	44	455	0	1	1	1
mRNA surveillance pathway	Salmonella infection	34	421	0	2	1	1
mRNA surveillance pathway	Pertussis	29	401	0	8	1	1
mRNA surveillance pathway	Legionellosis	32	361	0	4	1	1
mRNA surveillance pathway	Leishmaniasis	29	409	0	5	1	1
mRNA surveillance pathway	Chagas disease (American trypanosomiasis)	106	530	0	17	1	1
mRNA surveillance pathway	African trypanosomiasis	5	285	0	4	1	1
mRNA surveillance pathway	Malaria	2	282	0	3	1	1
mRNA surveillance pathway	Toxoplasmosis	54	642	0	21	1	1
mRNA surveillance pathway	Amoebiasis	25	397	0	8	1	1
mRNA surveillance pathway	Staphylococcus aureus infection	3	313	0	7	1	1
mRNA surveillance pathway	Tuberculosis	56	682	0	27	1	1
mRNA surveillance pathway	Hepatitis C	187	905	1	44	0.99997154	1
mRNA surveillance pathway	Measles	100	866	0	37	1	1
mRNA surveillance pathway	Human cytomegalovirus infection	111	1408	1	60	0.993512225	1
mRNA surveillance pathway	Influenza A	108	741	0	37	1	1
mRNA surveillance pathway	Human T-cell leukemia virus 1 infection	142	1296	0	24	1	1
mRNA surveillance pathway	Herpes simplex virus 1 infection	224	985	0	42	1	1
mRNA surveillance pathway	Epstein-Barr virus infection	132	1373	0	27	1	1
mRNA surveillance pathway	Pathways in cancer	203	3355	1	120	0.999514469	1
mRNA surveillance pathway	Transcriptional misregulation in cancer	80	658	0	4	1	1
mRNA surveillance pathway	Viral carcinogenesis	187	1307	1	17	0.92881202	1
mRNA surveillance pathway	Chemical carcinogenesis	3	350	0	1	1	1
mRNA surveillance pathway	Proteoglycans in cancer	108	1217	1	48	0.989469185	1
mRNA surveillance pathway	MicroRNAs in cancer	96	857	1	29	0.969999529	1
mRNA surveillance pathway	Colorectal cancer	77	673	1	27	0.964913931	1
mRNA surveillance pathway	Renal cell carcinoma	32	489	1	6	0.335180243	0.720620404
mRNA surveillance pathway	Pancreatic cancer	65	596	0	15	1	1
mRNA surveillance pathway	Endometrial cancer	57	515	1	15	0.832262905	1
mRNA surveillance pathway	Glioma	53	547	1	18	0.845125496	1
mRNA surveillance pathway	Prostate cancer	75	717	1	14	0.790252809	1
mRNA surveillance pathway	Thyroid cancer	27	340	0	4	1	1
mRNA surveillance pathway	Basal cell carcinoma	32	357	0	3	1	1
mRNA surveillance pathway	Melanoma	38	466	0	4	1	1
mRNA surveillance pathway	Bladder cancer	38	388	0	3	1	1
mRNA surveillance pathway	Chronic myeloid leukemia	79	671	1	19	0.910603812	1
mRNA surveillance pathway	Acute myeloid leukemia	55	475	1	11	0.745655668	1
mRNA surveillance pathway	Small cell lung cancer	73	583	0	8	1	1
mRNA surveillance pathway	Non-small cell lung cancer	51	542	1	16	0.799033856	1
mRNA surveillance pathway	Breast cancer	93	749	1	28	0.977306316	1
mRNA surveillance pathway	Hepatocellular carcinoma	115	957	1	41	0.995344181	1
mRNA surveillance pathway	Gastric cancer	94	750	1	27	0.974888735	1
mRNA surveillance pathway	Central carbon metabolism in cancer	33	395	0	3	1	1
mRNA surveillance pathway	Choline metabolism in cancer	36	520	1	11	0.549393885	0.994123323
mRNA surveillance pathway	Asthma	0	271	0	0	1	1
mRNA surveillance pathway	Autoimmune thyroid disease	6	292	0	6	1	1
mRNA surveillance pathway	Inflammatory bowel disease (IBD)	14	349	0	16	1	1
mRNA surveillance pathway	Systemic lupus erythematosus	37	513	0	5	1	1
mRNA surveillance pathway	Rheumatoid arthritis	6	310	0	12	1	1
mRNA surveillance pathway	Allograft rejection	5	289	0	7	1	1
mRNA surveillance pathway	Graft-versus-host disease	5	296	0	5	1	1
mRNA surveillance pathway	Hypertrophic cardiomyopathy (HCM)	9	343	0	1	1	1
mRNA surveillance pathway	Arrhythmogenic right ventricular cardiomyopathy (ARVC)	8	329	0	0	1	1
mRNA surveillance pathway	Dilated cardiomyopathy (DCM)	16	367	0	1	1	1
mRNA surveillance pathway	Viral myocarditis	19	337	0	8	1	1
mRNA surveillance pathway	Fluid shear stress and atherosclerosis	56	686	0	25	1	1
RNA degradation	PPAR signaling pathway	8	293	0	0	1	1
RNA degradation	Homologous recombination	3	357	0	0	1	1
RNA degradation	Fanconi anemia pathway	2	427	0	0	1	1
RNA degradation	MAPK signaling pathway	84	1651	0	27	1	1
RNA degradation	ErbB signaling pathway	25	693	0	37	1	1
RNA degradation	Ras signaling pathway	40	1164	0	32	1	1
RNA degradation	Rap1 signaling pathway	29	888	0	26	1	1
RNA degradation	Calcium signaling pathway	27	634	0	16	1	1
RNA degradation	cGMP-PKG signaling pathway	34	561	0	4	1	1
RNA degradation	cAMP signaling pathway	27	778	0	10	1	1
RNA degradation	Cytokine-cytokine receptor interaction	17	667	0	52	1	1
RNA degradation	Chemokine signaling pathway	39	1034	0	48	1	1
RNA degradation	NF-kappa B signaling pathway	40	603	0	8	1	1
RNA degradation	HIF-1 signaling pathway	28	470	0	17	1	1
RNA degradation	FoxO signaling pathway	51	745	0	16	1	1
RNA degradation	Phosphatidylinositol signaling system	7	612	0	7	1	1
RNA degradation	Sphingolipid signaling pathway	32	579	0	21	1	1
RNA degradation	Phospholipase D signaling pathway	19	653	0	20	1	1
RNA degradation	Neuroactive ligand-receptor interaction	7	485	0	10	1	1
RNA degradation	Cell cycle	48	1081	0	7	1	1
RNA degradation	Oocyte meiosis	35	571	0	0	1	1
RNA degradation	Sulfur relay system	3	222	0	0	1	1
RNA degradation	SNARE interactions in vesicular transport	1	339	0	0	1	1
RNA degradation	Mitophagy - animal	21	339	0	0	1	1
RNA degradation	Autophagy - animal	27	589	0	6	1	1
RNA degradation	Protein processing in endoplasmic reticulum	38	535	0	2	1	1
RNA degradation	Endocytosis	36	954	0	4	1	1
RNA degradation	Phagosome	18	379	1	3	0.136163021	0.393783906
RNA degradation	Peroxisome	2	312	0	0	1	1
RNA degradation	mTOR signaling pathway	29	595	0	14	1	1
RNA degradation	PI3K-Akt signaling pathway	90	1754	0	53	1	1
RNA degradation	AMPK signaling pathway	39	525	0	4	1	1
RNA degradation	Apoptosis	41	834	1	27	0.749255112	1
RNA degradation	Longevity regulating pathway	20	427	0	6	1	1
RNA degradation	Longevity regulating pathway - multiple species	18	346	0	2	1	1
RNA degradation	Cellular senescence	54	886	0	9	1	1
RNA degradation	Cardiac muscle contraction	4	457	0	0	1	1
RNA degradation	Adrenergic signaling in cardiomyocytes	29	515	0	6	1	1
RNA degradation	Vascular smooth muscle contraction	14	456	0	2	1	1
RNA degradation	Wnt signaling pathway	23	600	0	5	1	1
RNA degradation	Notch signaling pathway	9	349	0	1	1	1
RNA degradation	Hedgehog signaling pathway	10	285	0	0	1	1
RNA degradation	TGF-beta signaling pathway	30	514	0	6	1	1
RNA degradation	Axon guidance	18	632	0	14	1	1
RNA degradation	VEGF signaling pathway	17	371	0	14	1	1
RNA degradation	Apelin signaling pathway	31	624	0	12	1	1
RNA degradation	Osteoclast differentiation	50	725	0	34	1	1
RNA degradation	Hippo signaling pathway	44	657	0	5	1	1
RNA degradation	Hippo signaling pathway - multiple species	1	245	0	0	1	1
RNA degradation	Focal adhesion	31	1107	0	25	1	1
RNA degradation	ECM-receptor interaction	1	384	0	0	1	1
RNA degradation	Cell adhesion molecules (CAMs)	13	364	0	15	1	1
RNA degradation	Adherens junction	22	494	0	3	1	1
RNA degradation	Tight junction	39	628	1	3	0.175236934	0.467831937
RNA degradation	Gap junction	29	418	1	5	0.30323517	0.674112153
RNA degradation	Signaling pathways regulating pluripotency of stem cells	37	530	0	10	1	1
RNA degradation	Complement and coagulation cascades	2	383	0	8	1	1
RNA degradation	Platelet activation	25	522	0	9	1	1
RNA degradation	Antigen processing and presentation	23	387	0	2	1	1
RNA degradation	Renin-angiotensin system	3	232	0	0	1	1
RNA degradation	Toll-like receptor signaling pathway	39	587	0	17	1	1
RNA degradation	NOD-like receptor signaling pathway	63	711	0	13	1	1
RNA degradation	RIG-I-like receptor signaling pathway	39	424	0	1	1	1
RNA degradation	Cytosolic DNA-sensing pathway	21	357	0	0	1	1
RNA degradation	JAK-STAT signaling pathway	16	738	0	39	1	1
RNA degradation	Natural killer cell mediated cytotoxicity	19	604	0	39	1	1
RNA degradation	IL-17 signaling pathway	57	516	0	8	1	1
RNA degradation	Th1 and Th2 cell differentiation	21	509	0	7	1	1
RNA degradation	Th17 cell differentiation	40	616	0	15	1	1
RNA degradation	T cell receptor signaling pathway	42	680	0	27	1	1
RNA degradation	B cell receptor signaling pathway	24	486	0	20	1	1
RNA degradation	Fc epsilon RI signaling pathway	18	478	0	22	1	1
RNA degradation	Fc gamma R-mediated phagocytosis	14	516	0	29	1	1
RNA degradation	TNF signaling pathway	43	683	0	17	1	1
RNA degradation	Leukocyte transendothelial migration	14	449	0	11	1	1
RNA degradation	Intestinal immune network for IgA production	3	252	0	3	1	1
RNA degradation	Circadian rhythm	4	286	0	4	1	1
RNA degradation	Circadian entrainment	13	547	0	8	1	1
RNA degradation	Long-term potentiation	15	421	0	6	1	1
RNA degradation	Synaptic vesicle cycle	2	307	0	0	1	1
RNA degradation	Neurotrophin signaling pathway	39	842	0	33	1	1
RNA degradation	Retrograde endocannabinoid signaling	19	1385	0	3	1	1
RNA degradation	Glutamatergic synapse	11	522	0	6	1	1
RNA degradation	Cholinergic synapse	15	525	0	4	1	1
RNA degradation	Serotonergic synapse	14	494	0	1	1	1
RNA degradation	GABAergic synapse	12	450	0	1	1	1
RNA degradation	Dopaminergic synapse	28	662	0	8	1	1
RNA degradation	Long-term depression	14	333	0	1	1	1
RNA degradation	Olfactory transduction	10	271	0	0	1	1
RNA degradation	Taste transduction	4	257	0	0	1	1
RNA degradation	Phototransduction	1	237	0	0	1	1
RNA degradation	Inflammatory mediator regulation of TRP channels	13	426	0	17	1	1
RNA degradation	Regulation of actin cytoskeleton	19	857	0	4	1	1
RNA degradation	Insulin signaling pathway	43	725	0	21	1	1
RNA degradation	Insulin secretion	10	324	0	0	1	1
RNA degradation	GnRH signaling pathway	27	505	0	6	1	1
RNA degradation	Ovarian steroidogenesis	6	272	0	0	1	1
RNA degradation	Progesterone-mediated oocyte maturation	36	519	0	1	1	1
RNA degradation	Estrogen signaling pathway	48	630	0	24	1	1
RNA degradation	Melanogenesis	15	389	0	3	1	1
RNA degradation	Prolactin signaling pathway	21	460	0	29	1	1
RNA degradation	Thyroid hormone synthesis	14	310	0	0	1	1
RNA degradation	Thyroid hormone signaling pathway	34	791	0	25	1	1
RNA degradation	Adipocytokine signaling pathway	30	409	0	6	1	1
RNA degradation	Oxytocin signaling pathway	24	567	0	2	1	1
RNA degradation	Glucagon signaling pathway	36	403	0	0	1	1
RNA degradation	Regulation of lipolysis in adipocytes	11	318	0	2	1	1
RNA degradation	Renin secretion	7	327	0	0	1	1
RNA degradation	Aldosterone synthesis and secretion	12	362	0	0	1	1
RNA degradation	Relaxin signaling pathway	40	738	0	29	1	1
RNA degradation	Type II diabetes mellitus	14	311	0	4	1	1
RNA degradation	Insulin resistance	22	513	0	13	1	1
RNA degradation	Non-alcoholic fatty liver disease (NAFLD)	28	1741	0	17	1	1
RNA degradation	AGE-RAGE signaling pathway in diabetic complications	24	574	0	33	1	1
RNA degradation	Cushing syndrome	26	539	0	3	1	1
RNA degradation	Type I diabetes mellitus	6	253	0	9	1	1
RNA degradation	Maturity onset diabetes of the young	4	235	0	0	1	1
RNA degradation	Aldosterone-regulated sodium reabsorption	12	282	0	0	1	1
RNA degradation	Endocrine and other factor-regulated calcium reabsorption	9	283	0	1	1	1
RNA degradation	Vasopressin-regulated water reabsorption	8	262	0	0	1	1
RNA degradation	Proximal tubule bicarbonate reclamation	10	233	0	0	1	1
RNA degradation	Salivary secretion	11	316	0	2	1	1
RNA degradation	Gastric acid secretion	17	324	0	0	1	1
RNA degradation	Pancreatic secretion	7	282	0	0	1	1
RNA degradation	Carbohydrate digestion and absorption	7	244	0	1	1	1
RNA degradation	Fat digestion and absorption	0	232	0	0	1	1
RNA degradation	Bile secretion	13	262	0	0	1	1
RNA degradation	Mineral absorption	4	225	0	0	1	1
RNA degradation	Alzheimer disease	24	1790	0	15	1	1
RNA degradation	Parkinson disease	36	1932	0	3	1	1
RNA degradation	Amyotrophic lateral sclerosis (ALS)	13	305	0	8	1	1
RNA degradation	Huntington disease	39	1899	0	6	1	1
RNA degradation	Prion diseases	12	263	0	0	1	1
RNA degradation	Cocaine addiction	9	293	0	3	1	1
RNA degradation	Amphetamine addiction	9	361	0	6	1	1
RNA degradation	Morphine addiction	11	618	0	0	1	1
RNA degradation	Alcoholism	24	821	0	6	1	1
RNA degradation	Bacterial invasion of epithelial cells	12	424	0	4	1	1
RNA degradation	Vibrio cholerae infection	10	257	0	1	1	1
RNA degradation	Epithelial cell signaling in Helicobacter pylori infection	21	348	0	1	1	1
RNA degradation	Pathogenic Escherichia coli infection	28	339	1	2	0.158593845	0.436862012
RNA degradation	Shigellosis	30	402	0	1	1	1
RNA degradation	Salmonella infection	12	360	0	2	1	1
RNA degradation	Pertussis	18	351	0	8	1	1
RNA degradation	Legionellosis	26	310	0	4	1	1
RNA degradation	Leishmaniasis	21	362	0	5	1	1
RNA degradation	Chagas disease (American trypanosomiasis)	39	522	0	17	1	1
RNA degradation	African trypanosomiasis	2	243	0	4	1	1
RNA degradation	Malaria	0	241	0	3	1	1
RNA degradation	Toxoplasmosis	42	591	0	21	1	1
RNA degradation	Amoebiasis	9	342	0	8	1	1
RNA degradation	Staphylococcus aureus infection	1	272	0	7	1	1
RNA degradation	Tuberculosis	33	607	0	27	1	1
RNA degradation	Hepatitis C	80	867	0	43	1	1
RNA degradation	Measles	47	774	0	37	1	1
RNA degradation	Human cytomegalovirus infection	65	1323	0	59	1	1
RNA degradation	Influenza A	51	688	0	37	1	1
RNA degradation	Human T-cell leukemia virus 1 infection	94	1209	0	24	1	1
RNA degradation	Herpes simplex virus 1 infection	91	893	0	42	1	1
RNA degradation	Epstein-Barr virus infection	76	1278	0	27	1	1
RNA degradation	Pathways in cancer	97	3210	0	119	1	1
RNA degradation	Transcriptional misregulation in cancer	38	577	0	4	1	1
RNA degradation	Viral carcinogenesis	105	1186	0	16	1	1
RNA degradation	Chemical carcinogenesis	1	309	0	1	1	1
RNA degradation	Proteoglycans in cancer	56	1162	0	47	1	1
RNA degradation	MicroRNAs in cancer	47	769	0	28	1	1
RNA degradation	Colorectal cancer	32	589	0	26	1	1
RNA degradation	Renal cell carcinoma	17	435	0	5	1	1
RNA degradation	Pancreatic cancer	36	528	0	15	1	1
RNA degradation	Endometrial cancer	26	445	0	14	1	1
RNA degradation	Glioma	25	480	0	17	1	1
RNA degradation	Prostate cancer	43	646	0	13	1	1
RNA degradation	Thyroid cancer	13	287	0	4	1	1
RNA degradation	Basal cell carcinoma	5	291	0	3	1	1
RNA degradation	Melanoma	21	410	0	4	1	1
RNA degradation	Bladder cancer	20	331	0	3	1	1
RNA degradation	Chronic myeloid leukemia	37	590	0	18	1	1
RNA degradation	Acute myeloid leukemia	24	405	0	10	1	1
RNA degradation	Small cell lung cancer	39	510	0	8	1	1
RNA degradation	Non-small cell lung cancer	30	482	0	15	1	1
RNA degradation	Breast cancer	33	650	0	27	1	1
RNA degradation	Hepatocellular carcinoma	39	842	0	40	1	1
RNA degradation	Gastric cancer	37	654	0	26	1	1
RNA degradation	Central carbon metabolism in cancer	31	350	0	3	1	1
RNA degradation	Choline metabolism in cancer	19	464	0	10	1	1
RNA degradation	Asthma	0	232	0	0	1	1
RNA degradation	Autoimmune thyroid disease	4	251	0	6	1	1
RNA degradation	Inflammatory bowel disease (IBD)	6	302	0	16	1	1
RNA degradation	Systemic lupus erythematosus	29	466	0	5	1	1
RNA degradation	Rheumatoid arthritis	1	266	0	12	1	1
RNA degradation	Allograft rejection	4	249	0	7	1	1
RNA degradation	Graft-versus-host disease	4	256	0	5	1	1
RNA degradation	Hypertrophic cardiomyopathy (HCM)	8	303	0	1	1	1
RNA degradation	Arrhythmogenic right ventricular cardiomyopathy (ARVC)	5	287	0	0	1	1
RNA degradation	Dilated cardiomyopathy (DCM)	9	321	0	1	1	1
RNA degradation	Viral myocarditis	10	289	0	8	1	1
RNA degradation	Fluid shear stress and atherosclerosis	49	640	0	25	1	1
PPAR signaling pathway	Homologous recombination	2	207	0	0	1	1
PPAR signaling pathway	Fanconi anemia pathway	5	281	0	0	1	1
PPAR signaling pathway	MAPK signaling pathway	127	1545	2	29	0.703803383	1
PPAR signaling pathway	ErbB signaling pathway	64	583	1	38	0.989689559	1
PPAR signaling pathway	Ras signaling pathway	66	1041	2	34	0.648582281	1
PPAR signaling pathway	Rap1 signaling pathway	67	777	1	27	0.916123265	1
PPAR signaling pathway	Calcium signaling pathway	18	476	0	16	1	1
PPAR signaling pathway	cGMP-PKG signaling pathway	32	410	1	5	0.335284059	0.720769979
PPAR signaling pathway	cAMP signaling pathway	70	656	1	11	0.713890563	1
PPAR signaling pathway	Cytokine-cytokine receptor interaction	19	520	3	55	0.325252894	0.706566509
PPAR signaling pathway	Chemokine signaling pathway	67	913	4	52	0.540765616	0.983669059
PPAR signaling pathway	NF-kappa B signaling pathway	51	465	1	9	0.651879033	1
PPAR signaling pathway	HIF-1 signaling pathway	55	353	1	18	0.956358553	1
PPAR signaling pathway	FoxO signaling pathway	94	624	2	18	0.782402113	1
PPAR signaling pathway	Phosphatidylinositol signaling system	8	464	0	7	1	1
PPAR signaling pathway	Sphingolipid signaling pathway	54	440	1	22	0.948011473	1
PPAR signaling pathway	Phospholipase D signaling pathway	51	536	1	21	0.882583697	1
PPAR signaling pathway	Neuroactive ligand-receptor interaction	16	345	0	10	1	1
PPAR signaling pathway	Cell cycle	53	937	1	8	0.373502985	0.774607432
PPAR signaling pathway	Oocyte meiosis	34	421	1	1	0.080760095	0.27501027
PPAR signaling pathway	Sulfur relay system	0	70	0	0	1	1
PPAR signaling pathway	SNARE interactions in vesicular transport	1	190	0	0	1	1
PPAR signaling pathway	Mitophagy - animal	41	210	0	0	1	1
PPAR signaling pathway	Autophagy - animal	55	454	1	7	0.597633674	1
PPAR signaling pathway	Protein processing in endoplasmic reticulum	36	384	1	3	0.256310831	0.604598272
PPAR signaling pathway	Endocytosis	61	830	0	4	1	1
PPAR signaling pathway	Phagosome	25	234	0	2	1	1
PPAR signaling pathway	Peroxisome	82	163	0	0	1	1
PPAR signaling pathway	mTOR signaling pathway	48	450	1	15	0.821013344	1
PPAR signaling pathway	PI3K-Akt signaling pathway	113	1588	1	54	0.982696172	1
PPAR signaling pathway	AMPK signaling pathway	92	381	0	4	1	1
PPAR signaling pathway	Apoptosis	75	708	1	27	0.95420723	1
PPAR signaling pathway	Longevity regulating pathway	53	304	0	6	1	1
PPAR signaling pathway	Longevity regulating pathway - multiple species	42	221	0	2	1	1
PPAR signaling pathway	Cellular senescence	67	750	2	11	0.25697615	0.605556874
PPAR signaling pathway	Cardiac muscle contraction	2	306	0	0	1	1
PPAR signaling pathway	Adrenergic signaling in cardiomyocytes	33	370	1	7	0.4829251	0.915153283
PPAR signaling pathway	Vascular smooth muscle contraction	20	313	1	3	0.180244876	0.4763048
PPAR signaling pathway	Wnt signaling pathway	53	477	2	7	0.176962245	0.470422598
PPAR signaling pathway	Notch signaling pathway	19	210	0	1	1	1
PPAR signaling pathway	Hedgehog signaling pathway	15	141	0	0	1	1
PPAR signaling pathway	TGF-beta signaling pathway	34	369	2	8	0.162409207	0.444235086
PPAR signaling pathway	Axon guidance	43	501	1	15	0.744909601	1
PPAR signaling pathway	VEGF signaling pathway	42	247	1	15	0.944241182	1
PPAR signaling pathway	Apelin signaling pathway	38	481	2	14	0.304752904	0.676343223
PPAR signaling pathway	Osteoclast differentiation	70	590	1	34	0.98805454	1
PPAR signaling pathway	Hippo signaling pathway	36	500	1	6	0.362809587	0.759993649
PPAR signaling pathway	Hippo signaling pathway - multiple species	4	99	0	0	1	1
PPAR signaling pathway	Focal adhesion	99	996	1	26	0.936622854	1
PPAR signaling pathway	ECM-receptor interaction	16	243	0	0	1	1
PPAR signaling pathway	Cell adhesion molecules (CAMs)	12	214	0	15	1	1
PPAR signaling pathway	Adherens junction	56	375	2	5	0.162562196	0.444422534
PPAR signaling pathway	Tight junction	50	490	0	2	1	1
PPAR signaling pathway	Gap junction	28	268	1	5	0.426585124	0.84367168
PPAR signaling pathway	Signaling pathways regulating pluripotency of stem cells	49	393	2	12	0.453997318	0.879323146
PPAR signaling pathway	Complement and coagulation cascades	8	240	0	8	1	1
PPAR signaling pathway	Platelet activation	55	403	1	10	0.773564177	1
PPAR signaling pathway	Antigen processing and presentation	10	225	0	2	1	1
PPAR signaling pathway	Renin-angiotensin system	1	81	0	0	1	1
PPAR signaling pathway	Toll-like receptor signaling pathway	60	459	1	18	0.923704173	1
PPAR signaling pathway	NOD-like receptor signaling pathway	68	567	2	15	0.554965588	1
PPAR signaling pathway	RIG-I-like receptor signaling pathway	45	281	0	1	1	1
PPAR signaling pathway	Cytosolic DNA-sensing pathway	15	202	0	0	1	1
PPAR signaling pathway	JAK-STAT signaling pathway	36	609	0	39	1	1
PPAR signaling pathway	Natural killer cell mediated cytotoxicity	31	467	1	40	0.943508237	1
PPAR signaling pathway	IL-17 signaling pathway	64	370	3	9	0.191208247	0.496123174
PPAR signaling pathway	Th1 and Th2 cell differentiation	41	380	1	8	0.602439101	1
PPAR signaling pathway	Th17 cell differentiation	71	468	3	18	0.531548465	0.974142976
PPAR signaling pathway	T cell receptor signaling pathway	65	545	1	28	0.974097851	1
PPAR signaling pathway	B cell receptor signaling pathway	43	356	1	21	0.938443728	1
PPAR signaling pathway	Fc epsilon RI signaling pathway	45	349	1	23	0.962654831	1
PPAR signaling pathway	Fc gamma R-mediated phagocytosis	34	387	1	30	0.943476502	1
PPAR signaling pathway	TNF signaling pathway	72	563	2	19	0.723769686	1
PPAR signaling pathway	Leukocyte transendothelial migration	40	326	0	11	1	1
PPAR signaling pathway	Intestinal immune network for IgA production	3	103	0	3	1	1
PPAR signaling pathway	Circadian rhythm	8	141	1	5	0.256521647	0.604892183
PPAR signaling pathway	Circadian entrainment	14	399	1	9	0.277322272	0.636796203
PPAR signaling pathway	Long-term potentiation	26	283	1	7	0.494509375	0.93023803
PPAR signaling pathway	Synaptic vesicle cycle	6	162	0	0	1	1
PPAR signaling pathway	Neurotrophin signaling pathway	83	725	1	34	0.985553161	1
PPAR signaling pathway	Retrograde endocannabinoid signaling	37	1254	1	4	0.113030121	0.346498395
PPAR signaling pathway	Glutamatergic synapse	14	376	1	7	0.23493939	0.569700955
PPAR signaling pathway	Cholinergic synapse	27	388	1	5	0.304121458	0.675322653
PPAR signaling pathway	Serotonergic synapse	16	347	1	2	0.090220053	0.297171806
PPAR signaling pathway	GABAergic synapse	13	302	0	1	1	1
PPAR signaling pathway	Dopaminergic synapse	45	530	0	8	1	1
PPAR signaling pathway	Long-term depression	14	184	1	2	0.146768829	0.415828551
PPAR signaling pathway	Olfactory transduction	9	121	0	0	1	1
PPAR signaling pathway	Taste transduction	7	111	0	0	1	1
PPAR signaling pathway	Phototransduction	0	87	0	0	1	1
PPAR signaling pathway	Inflammatory mediator regulation of TRP channels	36	300	0	17	1	1
PPAR signaling pathway	Regulation of actin cytoskeleton	56	745	1	5	0.324167692	0.704769673
PPAR signaling pathway	Insulin signaling pathway	80	588	1	22	0.962407281	1
PPAR signaling pathway	Insulin secretion	11	176	0	0	1	1
PPAR signaling pathway	GnRH signaling pathway	55	384	1	7	0.664236839	1
PPAR signaling pathway	Ovarian steroidogenesis	10	127	0	0	1	1
PPAR signaling pathway	Progesterone-mediated oocyte maturation	52	386	1	2	0.251584685	0.597545861
PPAR signaling pathway	Estrogen signaling pathway	71	504	1	25	0.979699903	1
PPAR signaling pathway	Melanogenesis	26	251	1	4	0.356092304	0.750028101
PPAR signaling pathway	Prolactin signaling pathway	58	348	1	30	0.996773528	1
PPAR signaling pathway	Thyroid hormone synthesis	31	178	0	0	1	1
PPAR signaling pathway	Thyroid hormone signaling pathway	117	668	1	26	0.993980199	1
PPAR signaling pathway	Adipocytokine signaling pathway	98	238	0	6	1	1
PPAR signaling pathway	Oxytocin signaling pathway	42	436	1	3	0.262589421	0.614217756
PPAR signaling pathway	Glucagon signaling pathway	59	248	0	0	1	1
PPAR signaling pathway	Regulation of lipolysis in adipocytes	24	178	0	2	1	1
PPAR signaling pathway	Renin secretion	7	178	0	0	1	1
PPAR signaling pathway	Aldosterone synthesis and secretion	20	221	0	0	1	1
PPAR signaling pathway	Relaxin signaling pathway	70	616	1	30	0.975585364	1
PPAR signaling pathway	Type II diabetes mellitus	32	180	1	5	0.628780375	1
PPAR signaling pathway	Insulin resistance	89	374	0	13	1	1
PPAR signaling pathway	Non-alcoholic fatty liver disease (NAFLD)	61	1595	0	17	1	1
PPAR signaling pathway	AGE-RAGE signaling pathway in diabetic complications	59	460	3	36	0.868115599	1
PPAR signaling pathway	Cushing syndrome	37	401	1	4	0.32210341	0.701389672
PPAR signaling pathway	Type I diabetes mellitus	0	100	0	9	1	1
PPAR signaling pathway	Maturity onset diabetes of the young	10	92	0	0	1	1
PPAR signaling pathway	Aldosterone-regulated sodium reabsorption	21	137	1	1	0.153284672	0.427458466
PPAR signaling pathway	Endocrine and other factor-regulated calcium reabsorption	12	137	0	1	1	1
PPAR signaling pathway	Vasopressin-regulated water reabsorption	7	112	0	0	1	1
PPAR signaling pathway	Proximal tubule bicarbonate reclamation	5	74	0	0	1	1
PPAR signaling pathway	Salivary secretion	10	166	0	2	1	1
PPAR signaling pathway	Gastric acid secretion	12	170	0	0	1	1
PPAR signaling pathway	Pancreatic secretion	11	137	0	0	1	1
PPAR signaling pathway	Carbohydrate digestion and absorption	9	97	0	1	1	1
PPAR signaling pathway	Fat digestion and absorption	23	98	0	0	1	1
PPAR signaling pathway	Bile secretion	26	117	0	0	1	1
PPAR signaling pathway	Mineral absorption	6	78	0	0	1	1
PPAR signaling pathway	Alzheimer disease	25	1641	1	16	0.218678175	0.54200874
PPAR signaling pathway	Parkinson disease	10	1757	0	3	1	1
PPAR signaling pathway	Amyotrophic lateral sclerosis (ALS)	33	176	0	8	1	1
PPAR signaling pathway	Huntington disease	49	1753	0	6	1	1
PPAR signaling pathway	Prion diseases	21	123	2	2	0.027988804	0.12737478
PPAR signaling pathway	Cocaine addiction	13	148	0	3	1	1
PPAR signaling pathway	Amphetamine addiction	17	220	0	6	1	1
PPAR signaling pathway	Morphine addiction	12	470	0	0	1	1
PPAR signaling pathway	Alcoholism	34	682	1	7	0.302043823	0.671889492
PPAR signaling pathway	Bacterial invasion of epithelial cells	36	293	0	4	1	1
PPAR signaling pathway	Vibrio cholerae infection	15	113	0	1	1	1
PPAR signaling pathway	Epithelial cell signaling in Helicobacter pylori infection	45	223	0	1	1	1
PPAR signaling pathway	Pathogenic Escherichia coli infection	20	182	0	1	1	1
PPAR signaling pathway	Shigellosis	54	277	1	2	0.352456443	0.744979235
PPAR signaling pathway	Salmonella infection	41	240	1	3	0.431411079	0.849729408
PPAR signaling pathway	Pertussis	43	227	1	9	0.854598593	1
PPAR signaling pathway	Legionellosis	16	158	0	4	1	1
PPAR signaling pathway	Leishmaniasis	35	227	1	6	0.638318091	1
PPAR signaling pathway	Chagas disease (American trypanosomiasis)	59	393	2	19	0.809046463	1
PPAR signaling pathway	African trypanosomiasis	10	95	0	4	1	1
PPAR signaling pathway	Malaria	11	102	1	4	0.371073578	0.7709364
PPAR signaling pathway	Toxoplasmosis	64	458	1	22	0.966500073	1
PPAR signaling pathway	Amoebiasis	21	205	0	8	1	1
PPAR signaling pathway	Staphylococcus aureus infection	5	127	0	7	1	1
PPAR signaling pathway	Tuberculosis	67	505	1	28	0.983504815	1
PPAR signaling pathway	Hepatitis C	84	692	1	44	0.997238191	1
PPAR signaling pathway	Measles	57	635	0	37	1	1
PPAR signaling pathway	Human cytomegalovirus infection	100	1209	2	61	0.969460449	1
PPAR signaling pathway	Influenza A	58	546	2	39	0.93629277	1
PPAR signaling pathway	Human T-cell leukemia virus 1 infection	85	1051	4	28	0.184689653	0.484262378
PPAR signaling pathway	Herpes simplex virus 1 infection	65	718	1	43	0.985168525	1
PPAR signaling pathway	Epstein-Barr virus infection	102	1155	0	27	1	1
PPAR signaling pathway	Pathways in cancer	206	3079	4	119	0.963961168	1
PPAR signaling pathway	Transcriptional misregulation in cancer	86	436	0	4	1	1
PPAR signaling pathway	Viral carcinogenesis	93	1025	1	17	0.804138444	1
PPAR signaling pathway	Chemical carcinogenesis	2	161	0	1	1	1
PPAR signaling pathway	Proteoglycans in cancer	97	1037	1	48	0.992012991	1
PPAR signaling pathway	MicroRNAs in cancer	69	642	2	30	0.854231124	1
PPAR signaling pathway	Colorectal cancer	70	478	2	28	0.936688639	1
PPAR signaling pathway	Renal cell carcinoma	39	308	2	7	0.217902226	0.54097736
PPAR signaling pathway	Pancreatic cancer	62	405	2	17	0.764635136	1
PPAR signaling pathway	Endometrial cancer	48	307	1	15	0.926901697	1
PPAR signaling pathway	Glioma	45	351	1	18	0.920825903	1
PPAR signaling pathway	Prostate cancer	62	507	1	14	0.843015236	1
PPAR signaling pathway	Thyroid cancer	45	140	1	4	0.792327139	1
PPAR signaling pathway	Basal cell carcinoma	17	154	0	3	1	1
PPAR signaling pathway	Melanoma	37	277	1	5	0.514474892	0.953647514
PPAR signaling pathway	Bladder cancer	27	189	1	4	0.463111881	0.889702343
PPAR signaling pathway	Chronic myeloid leukemia	55	459	2	20	0.716600741	1
PPAR signaling pathway	Acute myeloid leukemia	48	277	1	11	0.881881746	1
PPAR signaling pathway	Small cell lung cancer	69	370	0	8	1	1
PPAR signaling pathway	Non-small cell lung cancer	59	331	1	16	0.960145968	1
PPAR signaling pathway	Breast cancer	77	545	1	28	0.987516369	1
PPAR signaling pathway	Hepatocellular carcinoma	75	729	3	43	0.841110582	1
PPAR signaling pathway	Gastric cancer	77	518	2	28	0.939963008	1
PPAR signaling pathway	Central carbon metabolism in cancer	33	207	1	4	0.503523937	0.941477409
PPAR signaling pathway	Choline metabolism in cancer	50	334	1	11	0.836918327	1
PPAR signaling pathway	Asthma	2	85	0	0	1	1
PPAR signaling pathway	Autoimmune thyroid disease	2	100	0	6	1	1
PPAR signaling pathway	Inflammatory bowel disease (IBD)	11	158	1	17	0.726441018	1
PPAR signaling pathway	Systemic lupus erythematosus	11	299	0	5	1	1
PPAR signaling pathway	Rheumatoid arthritis	11	123	1	12	0.692920054	1
PPAR signaling pathway	Allograft rejection	2	98	0	7	1	1
[truncated: 19,116 more rows]
