# Supplementary material for: Integrative systems and functional analyses reveal a role of dopaminergic signaling in myelin pathogenesis
Source: J Transl Med. 2020 Mar 2;18:109. doi: 10.1186/s12967-020-02276-1 (PMC7053059; doi:10.1186/s12967-020-02276-1)
Supplement: Supplementary file 4 — Additional file 4. Directed Protein-protein interactions between the DS and oLC genes in Pathway Commons. [file 12967_2020_2276_MOESM4_ESM.xls]

## Sheet: Sheet1
pathway1	pathway2	interact_num_pos	interact_num_neg	all_num	interact_my_pos	interact_my_neg	all_my	pvalue_pos	pvalue_neg
Dopaminergic synapse	Adipocytokine signaling pathway	437	311	2399	23	17	89	0.0433954	0.0605082
Dopaminergic synapse	Type I diabetes mellitus	212	199	1737	28	21	136	0.00255993	0.0873778
Dopaminergic synapse	Proximal tubule bicarbonate reclamation	13	12	1241	2	0	20	0.0173117	1
Dopaminergic synapse	Mineral absorption	25	205	1545	4	6	30	0.00110211	0.198071
Dopaminergic synapse	Huntington disease	439	281	2232	18	8	57	0.0209038	0.429203
Dopaminergic synapse	Prion diseases	214	272	1869	18	10	88	0.00859283	0.847889
Dopaminergic synapse	Cocaine addiction	400	452	2090	15	8	42	0.00807427	0.717641
Dopaminergic synapse	Alcoholism	947	900	4993	19	16	63	0.0211581	0.0895533
Dopaminergic synapse	Epithelial cell signaling in Helicobacter pylori infection	309	298	2009	11	6	39	0.0282259	0.530834
Dopaminergic synapse	Legionellosis	260	156	1965	31	16	147	0.00397619	0.11481
Dopaminergic synapse	Malaria	180	208	1834	34	21	181	6.93e-05	0.492479
Dopaminergic synapse	Staphylococcus aureus infection	145	46	1474	7	2	35	0.0491348	0.298909
Dopaminergic synapse	Transcriptional misregulation in cancer	563	479	3484	28	16	109	0.00647107	0.429898
Dopaminergic synapse	Chemical carcinogenesis	67	128	1593	7	8	45	0.00215647	0.0237295
Dopaminergic synapse	Basal cell carcinoma	167	645	2306	9	5	33	0.000374122	0.974125
Dopaminergic synapse	Bladder cancer	416	285	2280	23	12	86	0.0303467	0.387745
Dopaminergic synapse	Small cell lung cancer	531	218	2496	26	8	88	0.0396981	0.508561
Dopaminergic synapse	Asthma	92	123	1468	9	7	37	0.000291289	0.0300887
Dopaminergic synapse	Autoimmune thyroid disease	131	106	1527	10	6	48	0.00591072	0.110192
Dopaminergic synapse	Systemic lupus erythematosus	503	146	3355	19	16	82	0.030934	2.57e-07
Dopaminergic synapse	Allograft rejection	190	146	1670	22	14	109	0.0039801	0.0865457
Dopaminergic synapse	Graft-versus-host disease	198	155	1656	28	20	120	0.00020721	0.00596464
Dopaminergic synapse	Viral myocarditis	293	90	1705	16	7	52	0.0104563	0.0172583
Antifolate resistance	Dopaminergic synapse	135	117	1588	11	19	62	0.0129091	2.16e-08
PPAR signaling pathway	Dopaminergic synapse	93	86	1586	1	5	27	0.807082	0.0130679
Cell cycle	Dopaminergic synapse	177	352	2803	11	14	54	0.000409289	0.00533703
Wnt signaling pathway	Dopaminergic synapse	1090	757	3464	13	18	48	0.790502	0.00949843
TGF-beta signaling pathway	Dopaminergic synapse	390	280	2511	19	19	83	0.0469012	0.00141125
Hippo signaling pathway	Dopaminergic synapse	784	418	3106	13	16	56	0.687327	0.00208272
Cell adhesion molecules (CAMs)	Dopaminergic synapse	87	177	1583	7	10	45	0.00976109	0.0229125
Complement and coagulation cascades	Dopaminergic synapse	66	116	1647	1	6	29	0.697735	0.013334
Antigen processing and presentation	Dopaminergic synapse	169	163	1610	11	12	56	0.0270945	0.0081272
RIG-I-like receptor signaling pathway	Dopaminergic synapse	211	197	1900	7	19	63	0.560913	8.45e-06
Cytosolic DNA-sensing pathway	Dopaminergic synapse	99	129	1626	7	20	69	0.121502	9.82e-08
IL-17 signaling pathway	Dopaminergic synapse	380	506	2851	20	47	185	0.877688	0.00438892
Intestinal immune network for IgA production	Dopaminergic synapse	126	167	1578	13	19	73	0.00391404	0.000104481
Circadian rhythm	Dopaminergic synapse	73	91	1407	7	8	41	0.00411189	0.00365435
