# Supplementary material for: Integrative systems and functional analyses reveal a role of dopaminergic signaling in myelin pathogenesis
Source: J Transl Med. 2020 Mar 2;18:109. doi: 10.1186/s12967-020-02276-1 (PMC7053059; doi:10.1186/s12967-020-02276-1)
Supplement: Supplementary file 5 — Additional file 5. The oLC pathways interacting with the DS pathway. [file 12967_2020_2276_MOESM5_ESM.xls]

pathway1	pathway2	interact_num_pos	interact_num_neg	all_num	interact_my_pos	interact_my_neg	all_my	pvalue_pos	pvalue_neg
Aminoacyl-tRNA biosynthesis	EGFR tyrosine kinase inhibitor resistance	0	10	1539	0	0	144	1	1
Aminoacyl-tRNA biosynthesis	Endocrine resistance	1	22	1252	0	0	110	1	1
Aminoacyl-tRNA biosynthesis	Antifolate resistance	0	9	129	0	0	14	1	1
Aminoacyl-tRNA biosynthesis	Platinum drug resistance	1	15	486	0	0	72	1	1
Aminoacyl-tRNA biosynthesis	Ribosome biogenesis in eukaryotes	0	0	56	0	0	0	1	1
Aminoacyl-tRNA biosynthesis	RNA transport	0	0	717	0	0	0	1	1
Aminoacyl-tRNA biosynthesis	mRNA surveillance pathway	0	0	28	0	0	0	1	1
Aminoacyl-tRNA biosynthesis	RNA degradation	0	0	70	0	0	0	1	1
Aminoacyl-tRNA biosynthesis	PPAR signaling pathway	0	6	197	0	0	3	1	1
Aminoacyl-tRNA biosynthesis	Homologous recombination	0	0	242	0	0	0	1	1
Aminoacyl-tRNA biosynthesis	Fanconi anemia pathway	0	1	378	0	0	0	1	1
Aminoacyl-tRNA biosynthesis	MAPK signaling pathway	1	44	5507	0	0	258	1	1
Aminoacyl-tRNA biosynthesis	ErbB signaling pathway	0	14	1412	0	0	78	1	1
Aminoacyl-tRNA biosynthesis	Ras signaling pathway	0	37	4722	0	0	119	1	1
Aminoacyl-tRNA biosynthesis	Rap1 signaling pathway	0	22	3136	0	0	103	1	1
Aminoacyl-tRNA biosynthesis	Calcium signaling pathway	0	4	1484	0	0	21	1	1
Aminoacyl-tRNA biosynthesis	cGMP-PKG signaling pathway	0	14	997	0	0	15	1	1
Aminoacyl-tRNA biosynthesis	cAMP signaling pathway	0	14	2054	0	0	50	1	1
Aminoacyl-tRNA biosynthesis	Cytokine-cytokine receptor interaction	0	25	1611	0	0	427	1	1
Aminoacyl-tRNA biosynthesis	Chemokine signaling pathway	0	11	2485	0	0	139	1	1
Aminoacyl-tRNA biosynthesis	NF-kappa B signaling pathway	1	8	810	0	0	77	1	1
Aminoacyl-tRNA biosynthesis	HIF-1 signaling pathway	0	22	1228	0	0	200	1	1
Aminoacyl-tRNA biosynthesis	FoxO signaling pathway	140	22	1661	0	0	88	1	1
Aminoacyl-tRNA biosynthesis	Phosphatidylinositol signaling system	0	4	181	0	0	4	1	1
Aminoacyl-tRNA biosynthesis	Sphingolipid signaling pathway	1	19	1129	0	0	77	1	1
Aminoacyl-tRNA biosynthesis	Phospholipase D signaling pathway	0	21	1574	0	0	51	1	1
Aminoacyl-tRNA biosynthesis	Neuroactive ligand-receptor interaction	0	8	2087	0	0	68	1	1
Aminoacyl-tRNA biosynthesis	Cell cycle	1	9	1092	0	0	17	1	1
Aminoacyl-tRNA biosynthesis	Oocyte meiosis	0	15	536	0	0	5	1	1
Aminoacyl-tRNA biosynthesis	Sulfur relay system	0	0	4	0	0	0	1	1
Aminoacyl-tRNA biosynthesis	SNARE interactions in vesicular transport	0	0	8	0	0	0	1	1
Aminoacyl-tRNA biosynthesis	Mitophagy - animal	1	11	231	0	0	0	1	1
Aminoacyl-tRNA biosynthesis	Autophagy - animal	40	17	968	0	0	27	1	1
Aminoacyl-tRNA biosynthesis	Protein processing in endoplasmic reticulum	0	6	272	0	0	11	1	1
Aminoacyl-tRNA biosynthesis	Endocytosis	0	0	1133	0	0	10	1	1
Aminoacyl-tRNA biosynthesis	Phagosome	0	0	151	0	0	2	1	1
Aminoacyl-tRNA biosynthesis	Peroxisome	0	1	47	0	0	0	1	1
Aminoacyl-tRNA biosynthesis	mTOR signaling pathway	40	20	1268	0	0	65	1	1
Aminoacyl-tRNA biosynthesis	PI3K-Akt signaling pathway	41	35	6353	0	0	298	1	1
Aminoacyl-tRNA biosynthesis	AMPK signaling pathway	140	21	895	0	0	40	1	1
Aminoacyl-tRNA biosynthesis	Apoptosis	2	17	1423	0	0	113	1	1
Aminoacyl-tRNA biosynthesis	Longevity regulating pathway	141	22	935	0	0	45	1	1
Aminoacyl-tRNA biosynthesis	Longevity regulating pathway - multiple species	140	16	607	0	0	28	1	1
Aminoacyl-tRNA biosynthesis	Cellular senescence	1	21	1443	0	0	65	1	1
Aminoacyl-tRNA biosynthesis	Cardiac muscle contraction	0	0	237	0	0	0	1	1
Aminoacyl-tRNA biosynthesis	Adrenergic signaling in cardiomyocytes	0	4	1165	0	0	12	1	1
Aminoacyl-tRNA biosynthesis	Vascular smooth muscle contraction	0	3	697	0	0	2	1	1
Aminoacyl-tRNA biosynthesis	Wnt signaling pathway	1	12	1022	0	0	12	1	1
Aminoacyl-tRNA biosynthesis	Notch signaling pathway	0	1	173	0	0	0	1	1
Aminoacyl-tRNA biosynthesis	Hedgehog signaling pathway	0	1	174	0	0	0	1	1
Aminoacyl-tRNA biosynthesis	TGF-beta signaling pathway	0	36	701	0	0	27	1	1
Aminoacyl-tRNA biosynthesis	Axon guidance	0	9	1342	0	0	24	1	1
Aminoacyl-tRNA biosynthesis	VEGF signaling pathway	0	7	549	0	0	55	1	1
Aminoacyl-tRNA biosynthesis	Apelin signaling pathway	140	8	1245	0	0	27	1	1
Aminoacyl-tRNA biosynthesis	Osteoclast differentiation	0	13	1409	0	0	158	1	1
Aminoacyl-tRNA biosynthesis	Hippo signaling pathway	0	13	779	0	0	15	1	1
Aminoacyl-tRNA biosynthesis	Hippo signaling pathway - multiple species	0	0	24	0	0	0	1	1
Aminoacyl-tRNA biosynthesis	Focal adhesion	0	13	2168	0	0	100	1	1
Aminoacyl-tRNA biosynthesis	ECM-receptor interaction	0	0	35	0	0	0	1	1
Aminoacyl-tRNA biosynthesis	Cell adhesion molecules (CAMs)	0	1	104	0	0	10	1	1
Aminoacyl-tRNA biosynthesis	Adherens junction	0	7	424	0	0	5	1	1
Aminoacyl-tRNA biosynthesis	Tight junction	140	1	531	0	0	2	1	1
Aminoacyl-tRNA biosynthesis	Gap junction	0	2	490	0	0	9	1	1
Aminoacyl-tRNA biosynthesis	Signaling pathways regulating pluripotency of stem cells	0	22	1144	0	0	39	1	1
Aminoacyl-tRNA biosynthesis	Complement and coagulation cascades	0	0	249	0	0	4	1	1
Aminoacyl-tRNA biosynthesis	Platelet activation	0	9	823	0	0	19	1	1
Aminoacyl-tRNA biosynthesis	Antigen processing and presentation	0	5	110	0	0	15	1	1
Aminoacyl-tRNA biosynthesis	Renin-angiotensin system	0	0	17	0	0	0	1	1
Aminoacyl-tRNA biosynthesis	Toll-like receptor signaling pathway	0	15	1202	0	0	151	1	1
Aminoacyl-tRNA biosynthesis	NOD-like receptor signaling pathway	0	12	1245	0	0	120	1	1
Aminoacyl-tRNA biosynthesis	RIG-I-like receptor signaling pathway	0	9	365	0	0	19	1	1
Aminoacyl-tRNA biosynthesis	Cytosolic DNA-sensing pathway	0	0	182	0	0	24	1	1
Aminoacyl-tRNA biosynthesis	JAK-STAT signaling pathway	0	17	2275	0	0	235	1	1
Aminoacyl-tRNA biosynthesis	Natural killer cell mediated cytotoxicity	0	10	1128	0	0	119	1	1
Aminoacyl-tRNA biosynthesis	IL-17 signaling pathway	0	18	884	0	0	106	1	1
Aminoacyl-tRNA biosynthesis	Th1 and Th2 cell differentiation	0	6	960	0	0	36	1	1
Aminoacyl-tRNA biosynthesis	Th17 cell differentiation	0	12	1360	0	0	131	1	1
Aminoacyl-tRNA biosynthesis	T cell receptor signaling pathway	0	11	1507	0	0	94	1	1
Aminoacyl-tRNA biosynthesis	B cell receptor signaling pathway	0	5	692	0	0	42	1	1
Aminoacyl-tRNA biosynthesis	Fc epsilon RI signaling pathway	0	10	847	0	0	58	1	1
Aminoacyl-tRNA biosynthesis	Fc gamma R-mediated phagocytosis	0	5	871	0	0	56	1	1
Aminoacyl-tRNA biosynthesis	TNF signaling pathway	0	14	1334	0	0	179	1	1
Aminoacyl-tRNA biosynthesis	Leukocyte transendothelial migration	0	6	536	0	0	25	1	1
Aminoacyl-tRNA biosynthesis	Intestinal immune network for IgA production	0	2	71	0	0	23	1	1
Aminoacyl-tRNA biosynthesis	Circadian rhythm	140	1	213	0	0	10	1	1
Aminoacyl-tRNA biosynthesis	Circadian entrainment	0	3	919	0	0	20	1	1
Aminoacyl-tRNA biosynthesis	Long-term potentiation	0	2	551	0	0	12	1	1
Aminoacyl-tRNA biosynthesis	Synaptic vesicle cycle	0	1	176	0	0	0	1	1
Aminoacyl-tRNA biosynthesis	Neurotrophin signaling pathway	1	10	1537	0	0	90	1	1
Aminoacyl-tRNA biosynthesis	Retrograde endocannabinoid signaling	0	3	698	0	0	8	1	1
Aminoacyl-tRNA biosynthesis	Glutamatergic synapse	0	3	875	0	0	24	1	1
Aminoacyl-tRNA biosynthesis	Cholinergic synapse	0	7	1202	0	0	15	1	1
Aminoacyl-tRNA biosynthesis	Serotonergic synapse	0	7	884	0	0	9	1	1
Aminoacyl-tRNA biosynthesis	GABAergic synapse	0	1	487	0	0	3	1	1
Aminoacyl-tRNA biosynthesis	Dopaminergic synapse	0	4	1220	0	0	18	1	1
Aminoacyl-tRNA biosynthesis	Long-term depression	0	2	348	0	0	9	1	1
Aminoacyl-tRNA biosynthesis	Olfactory transduction	0	1	91	0	0	0	1	1
Aminoacyl-tRNA biosynthesis	Taste transduction	0	1	55	0	0	0	1	1
Aminoacyl-tRNA biosynthesis	Phototransduction	0	0	49	0	0	0	1	1
Aminoacyl-tRNA biosynthesis	Inflammatory mediator regulation of TRP channels	0	7	628	0	0	48	1	1
Aminoacyl-tRNA biosynthesis	Regulation of actin cytoskeleton	0	18	3078	0	0	28	1	1
Aminoacyl-tRNA biosynthesis	Insulin signaling pathway	180	25	1274	0	0	45	1	1
Aminoacyl-tRNA biosynthesis	Insulin secretion	0	17	393	0	0	1	1	1
Aminoacyl-tRNA biosynthesis	GnRH signaling pathway	0	13	852	0	0	17	1	1
Aminoacyl-tRNA biosynthesis	Ovarian steroidogenesis	0	22	293	0	0	6	1	1
Aminoacyl-tRNA biosynthesis	Progesterone-mediated oocyte maturation	0	19	502	0	0	15	1	1
Aminoacyl-tRNA biosynthesis	Estrogen signaling pathway	0	18	1243	0	0	96	1	1
Aminoacyl-tRNA biosynthesis	Melanogenesis	0	11	740	0	0	3	1	1
Aminoacyl-tRNA biosynthesis	Prolactin signaling pathway	0	24	846	0	0	75	1	1
Aminoacyl-tRNA biosynthesis	Thyroid hormone synthesis	0	4	184	0	0	0	1	1
Aminoacyl-tRNA biosynthesis	Thyroid hormone signaling pathway	1	19	905	0	0	59	1	1
Aminoacyl-tRNA biosynthesis	Adipocytokine signaling pathway	140	15	711	0	0	40	1	1
Aminoacyl-tRNA biosynthesis	Oxytocin signaling pathway	140	11	1606	0	0	14	1	1
Aminoacyl-tRNA biosynthesis	Glucagon signaling pathway	180	11	675	0	0	0	1	1
Aminoacyl-tRNA biosynthesis	Regulation of lipolysis in adipocytes	0	16	289	0	0	18	1	1
Aminoacyl-tRNA biosynthesis	Renin secretion	0	2	343	0	0	2	1	1
Aminoacyl-tRNA biosynthesis	Aldosterone synthesis and secretion	0	2	434	0	0	0	1	1
Aminoacyl-tRNA biosynthesis	Relaxin signaling pathway	0	10	1490	0	0	125	1	1
Aminoacyl-tRNA biosynthesis	Type II diabetes mellitus	0	20	235	0	0	17	1	1
Aminoacyl-tRNA biosynthesis	Insulin resistance	200	47	1188	0	0	106	1	1
Aminoacyl-tRNA biosynthesis	Non-alcoholic fatty liver disease (NAFLD)	160	39	1331	0	0	154	1	1
Aminoacyl-tRNA biosynthesis	AGE-RAGE signaling pathway in diabetic complications	0	18	1638	0	0	261	1	1
Aminoacyl-tRNA biosynthesis	Cushing syndrome	0	25	1138	0	0	4	1	1
Aminoacyl-tRNA biosynthesis	Type I diabetes mellitus	0	14	124	0	0	69	1	1
Aminoacyl-tRNA biosynthesis	Maturity onset diabetes of the young	0	17	85	0	0	0	1	1
Aminoacyl-tRNA biosynthesis	Aldosterone-regulated sodium reabsorption	0	16	137	0	0	12	1	1
Aminoacyl-tRNA biosynthesis	Endocrine and other factor-regulated calcium reabsorption	0	3	110	0	0	3	1	1
Aminoacyl-tRNA biosynthesis	Vasopressin-regulated water reabsorption	0	2	59	0	0	0	1	1
Aminoacyl-tRNA biosynthesis	Proximal tubule bicarbonate reclamation	0	0	0	0	0	0	1	1
Aminoacyl-tRNA biosynthesis	Salivary secretion	0	2	242	0	0	1	1	1
Aminoacyl-tRNA biosynthesis	Gastric acid secretion	0	1	270	0	0	0	1	1
Aminoacyl-tRNA biosynthesis	Pancreatic secretion	0	2	146	0	0	0	1	1
Aminoacyl-tRNA biosynthesis	Carbohydrate digestion and absorption	0	4	46	0	0	2	1	1
Aminoacyl-tRNA biosynthesis	Fat digestion and absorption	0	0	7	0	0	0	1	1
Aminoacyl-tRNA biosynthesis	Bile secretion	0	12	179	0	0	0	1	1
Aminoacyl-tRNA biosynthesis	Mineral absorption	0	3	102	0	0	2	1	1
Aminoacyl-tRNA biosynthesis	Alzheimer disease	0	9	620	0	0	45	1	1
Aminoacyl-tRNA biosynthesis	Parkinson disease	0	1	153	0	0	0	1	1
Aminoacyl-tRNA biosynthesis	Amyotrophic lateral sclerosis (ALS)	1	9	244	0	0	35	1	1
Aminoacyl-tRNA biosynthesis	Huntington disease	1	16	362	0	0	15	1	1
Aminoacyl-tRNA biosynthesis	Prion diseases	0	9	187	0	0	42	1	1
Aminoacyl-tRNA biosynthesis	Cocaine addiction	0	3	213	0	0	3	1	1
Aminoacyl-tRNA biosynthesis	Amphetamine addiction	0	2	440	0	0	17	1	1
Aminoacyl-tRNA biosynthesis	Morphine addiction	0	1	513	0	0	1	1	1
Aminoacyl-tRNA biosynthesis	Alcoholism	0	3	2319	0	0	14	1	1
Aminoacyl-tRNA biosynthesis	Bacterial invasion of epithelial cells	0	4	448	0	0	6	1	1
Aminoacyl-tRNA biosynthesis	Vibrio cholerae infection	0	1	26	0	0	2	1	1
Aminoacyl-tRNA biosynthesis	Epithelial cell signaling in Helicobacter pylori infection	0	5	250	0	0	4	1	1
Aminoacyl-tRNA biosynthesis	Pathogenic Escherichia coli infection	0	0	109	0	0	2	1	1
Aminoacyl-tRNA biosynthesis	Shigellosis	0	6	292	0	0	5	1	1
Aminoacyl-tRNA biosynthesis	Salmonella infection	0	6	479	0	0	68	1	1
Aminoacyl-tRNA biosynthesis	Pertussis	0	12	608	0	0	129	1	1
Aminoacyl-tRNA biosynthesis	Legionellosis	0	8	341	0	0	82	1	1
Aminoacyl-tRNA biosynthesis	Leishmaniasis	0	16	658	0	0	139	1	1
Aminoacyl-tRNA biosynthesis	Chagas disease (American trypanosomiasis)	0	16	1261	0	0	302	1	1
Aminoacyl-tRNA biosynthesis	African trypanosomiasis	0	5	212	0	0	104	1	1
Aminoacyl-tRNA biosynthesis	Malaria	0	15	245	0	0	108	1	1
Aminoacyl-tRNA biosynthesis	Toxoplasmosis	0	9	1081	0	0	207	1	1
Aminoacyl-tRNA biosynthesis	Amoebiasis	0	15	602	0	0	133	1	1
Aminoacyl-tRNA biosynthesis	Staphylococcus aureus infection	0	2	69	0	0	8	1	1
Aminoacyl-tRNA biosynthesis	Tuberculosis	0	14	1699	0	0	354	1	1
Aminoacyl-tRNA biosynthesis	Hepatitis C	1	22	1913	0	0	186	1	1
Aminoacyl-tRNA biosynthesis	Measles	1	12	1569	0	0	230	1	1
Aminoacyl-tRNA biosynthesis	Human cytomegalovirus infection	1	35	3764	0	0	364	1	1
Aminoacyl-tRNA biosynthesis	Influenza A	0	14	1629	0	0	327	1	1
Aminoacyl-tRNA biosynthesis	Human T-cell leukemia virus 1 infection	1	41	2378	0	0	126	1	1
Aminoacyl-tRNA biosynthesis	Herpes simplex virus 1 infection	1	15	1580	0	0	278	1	1
Aminoacyl-tRNA biosynthesis	Epstein-Barr virus infection	1	17	2240	0	0	150	1	1
Aminoacyl-tRNA biosynthesis	Pathways in cancer	1	68	14693	0	0	858	1	1
Aminoacyl-tRNA biosynthesis	Transcriptional misregulation in cancer	1	38	1267	0	0	47	1	1
Aminoacyl-tRNA biosynthesis	Viral carcinogenesis	1	15	2022	0	0	44	1	1
Aminoacyl-tRNA biosynthesis	Chemical carcinogenesis	0	9	191	0	0	12	1	1
Aminoacyl-tRNA biosynthesis	Proteoglycans in cancer	1	27	3012	0	0	265	1	1
Aminoacyl-tRNA biosynthesis	MicroRNAs in cancer	1	17	1490	0	0	115	1	1
Aminoacyl-tRNA biosynthesis	Colorectal cancer	1	17	1048	0	0	78	1	1
Aminoacyl-tRNA biosynthesis	Renal cell carcinoma	0	12	695	0	0	23	1	1
Aminoacyl-tRNA biosynthesis	Pancreatic cancer	1	11	864	0	0	76	1	1
Aminoacyl-tRNA biosynthesis	Endometrial cancer	1	23	611	0	0	38	1	1
Aminoacyl-tRNA biosynthesis	Glioma	1	10	904	0	0	51	1	1
Aminoacyl-tRNA biosynthesis	Prostate cancer	1	35	1378	0	0	81	1	1
Aminoacyl-tRNA biosynthesis	Thyroid cancer	1	13	176	0	0	11	1	1
Aminoacyl-tRNA biosynthesis	Basal cell carcinoma	1	12	314	0	0	3	1	1
Aminoacyl-tRNA biosynthesis	Melanoma	1	12	1185	0	0	19	1	1
Aminoacyl-tRNA biosynthesis	Bladder cancer	1	10	374	0	0	33	1	1
Aminoacyl-tRNA biosynthesis	Chronic myeloid leukemia	1	12	845	0	0	57	1	1
Aminoacyl-tRNA biosynthesis	Acute myeloid leukemia	0	16	657	0	0	40	1	1
Aminoacyl-tRNA biosynthesis	Small cell lung cancer	1	12	643	0	0	47	1	1
Aminoacyl-tRNA biosynthesis	Non-small cell lung cancer	1	10	755	0	0	44	1	1
Aminoacyl-tRNA biosynthesis	Breast cancer	1	29	2297	0	0	78	1	1
Aminoacyl-tRNA biosynthesis	Hepatocellular carcinoma	1	30	1750	0	0	187	1	1
Aminoacyl-tRNA biosynthesis	Gastric cancer	1	22	2183	0	0	76	1	1
Aminoacyl-tRNA biosynthesis	Central carbon metabolism in cancer	1	15	486	0	0	18	1	1
Aminoacyl-tRNA biosynthesis	Choline metabolism in cancer	0	12	897	0	0	28	1	1
Aminoacyl-tRNA biosynthesis	Asthma	0	5	42	0	0	3	1	1
Aminoacyl-tRNA biosynthesis	Autoimmune thyroid disease	0	2	76	0	0	14	1	1
Aminoacyl-tRNA biosynthesis	Inflammatory bowel disease (IBD)	0	9	549	0	0	197	1	1
Aminoacyl-tRNA biosynthesis	Systemic lupus erythematosus	0	5	1495	0	0	29	1	1
Aminoacyl-tRNA biosynthesis	Rheumatoid arthritis	0	10	455	0	0	176	1	1
Aminoacyl-tRNA biosynthesis	Allograft rejection	0	5	123	0	0	55	1	1
Aminoacyl-tRNA biosynthesis	Graft-versus-host disease	0	4	91	0	0	54	1	1
Aminoacyl-tRNA biosynthesis	Hypertrophic cardiomyopathy (HCM)	140	6	612	0	0	16	1	1
Aminoacyl-tRNA biosynthesis	Arrhythmogenic right ventricular cardiomyopathy (ARVC)	0	6	171	0	0	0	1	1
Aminoacyl-tRNA biosynthesis	Dilated cardiomyopathy (DCM)	0	7	543	0	0	8	1	1
Aminoacyl-tRNA biosynthesis	Viral myocarditis	0	1	107	0	0	11	1	1
Aminoacyl-tRNA biosynthesis	Fluid shear stress and atherosclerosis	41	22	2000	0	0	422	1	1
EGFR tyrosine kinase inhibitor resistance	Endocrine resistance	1358	1120	4378	133	122	412	0.297936893	0.029309879
EGFR tyrosine kinase inhibitor resistance	Antifolate resistance	168	214	2013	43	45	240	2.21E-07	3.86E-05
EGFR tyrosine kinase inhibitor resistance	Platinum drug resistance	797	483	3070	90	69	335	0.366385183	0.007232807
EGFR tyrosine kinase inhibitor resistance	Ribosome biogenesis in eukaryotes	20	14	1619	0	0	144	1	1
EGFR tyrosine kinase inhibitor resistance	RNA transport	155	49	2418	1	2	147	0.999957071	0.809977429
EGFR tyrosine kinase inhibitor resistance	mRNA surveillance pathway	86	138	1781	0	0	144	1	1
EGFR tyrosine kinase inhibitor resistance	RNA degradation	40	33	1672	0	0	144	1	1
EGFR tyrosine kinase inhibitor resistance	PPAR signaling pathway	148	161	2029	19	10	176	0.04830934	0.908765395
EGFR tyrosine kinase inhibitor resistance	Homologous recombination	13	18	1802	0	1	145	1	0.780734521
EGFR tyrosine kinase inhibitor resistance	Fanconi anemia pathway	11	13	1930	0	0	144	1	1
EGFR tyrosine kinase inhibitor resistance	MAPK signaling pathway	2540	2653	9571	160	200	641	0.837094534	0.024013538
EGFR tyrosine kinase inhibitor resistance	ErbB signaling pathway	1499	1372	4572	104	111	360	0.956507566	0.381384722
EGFR tyrosine kinase inhibitor resistance	Ras signaling pathway	2466	2592	8152	123	133	414	0.615808057	0.460351456
EGFR tyrosine kinase inhibitor resistance	Rap1 signaling pathway	2271	1991	6744	107	123	395	0.998437098	0.250513718
EGFR tyrosine kinase inhibitor resistance	Calcium signaling pathway	639	736	4073	51	44	247	0.019421431	0.570584616
EGFR tyrosine kinase inhibitor resistance	cGMP-PKG signaling pathway	790	653	3763	51	47	247	0.581572176	0.260416481
EGFR tyrosine kinase inhibitor resistance	cAMP signaling pathway	1349	1055	5535	86	70	325	0.200254336	0.136287118
EGFR tyrosine kinase inhibitor resistance	Cytokine-cytokine receptor interaction	713	1262	4995	172	209	905	7.96E-06	0.956595849
EGFR tyrosine kinase inhibitor resistance	Chemokine signaling pathway	1790	1613	6120	148	122	449	0.041705508	0.360092659
EGFR tyrosine kinase inhibitor resistance	NF-kappa B signaling pathway	674	546	3452	87	78	373	0.031069653	0.003449014
EGFR tyrosine kinase inhibitor resistance	HIF-1 signaling pathway	1266	1081	4216	166	157	503	0.067800724	0.001600683
EGFR tyrosine kinase inhibitor resistance	FoxO signaling pathway	1385	1267	4672	110	114	384	0.691701095	0.131344092
EGFR tyrosine kinase inhibitor resistance	Phosphatidylinositol signaling system	463	440	2487	28	24	196	0.960530661	0.988078449
EGFR tyrosine kinase inhibitor resistance	Sphingolipid signaling pathway	1339	1124	4364	121	98	382	0.3491987	0.540119222
EGFR tyrosine kinase inhibitor resistance	Phospholipase D signaling pathway	1443	1464	4771	86	82	313	0.87899455	0.968778962
EGFR tyrosine kinase inhibitor resistance	Neuroactive ligand-receptor interaction	518	703	4829	69	81	362	6.26E-07	2.18E-05
EGFR tyrosine kinase inhibitor resistance	Cell cycle	443	263	3302	40	38	235	0.059854082	1.07E-05
EGFR tyrosine kinase inhibitor resistance	Oocyte meiosis	442	563	2950	24	36	204	0.928121437	0.733651813
EGFR tyrosine kinase inhibitor resistance	Sulfur relay system	0	0	1533	0	0	144	1	1
EGFR tyrosine kinase inhibitor resistance	SNARE interactions in vesicular transport	41	4	1582	0	0	144	1	1
EGFR tyrosine kinase inhibitor resistance	Mitophagy - animal	457	364	2505	19	23	186	0.999397587	0.836142597
EGFR tyrosine kinase inhibitor resistance	Autophagy - animal	1116	941	3899	67	71	284	0.979572091	0.385247598
EGFR tyrosine kinase inhibitor resistance	Protein processing in endoplasmic reticulum	282	205	2255	34	32	214	0.074644701	0.002280306
EGFR tyrosine kinase inhibitor resistance	Endocytosis	947	750	4173	35	45	229	0.998399379	0.273399946
EGFR tyrosine kinase inhibitor resistance	Phagosome	292	243	2215	9	24	179	0.999945915	0.166923198
EGFR tyrosine kinase inhibitor resistance	Peroxisome	75	126	1776	5	4	153	0.790374115	0.996707124
EGFR tyrosine kinase inhibitor resistance	mTOR signaling pathway	1229	995	4142	97	106	353	0.842318938	0.004086001
EGFR tyrosine kinase inhibitor resistance	PI3K-Akt signaling pathway	2822	3317	10056	198	217	639	0.050036168	0.308224403
EGFR tyrosine kinase inhibitor resistance	AMPK signaling pathway	772	785	3484	63	83	304	0.757109311	0.023706725
EGFR tyrosine kinase inhibitor resistance	Apoptosis	1385	808	4505	119	95	407	0.771461161	0.002289128
EGFR tyrosine kinase inhibitor resistance	Longevity regulating pathway	887	803	3583	79	75	309	0.387739683	0.225477886
EGFR tyrosine kinase inhibitor resistance	Longevity regulating pathway - multiple species	714	712	3109	54	67	272	0.913627392	0.260319385
EGFR tyrosine kinase inhibitor resistance	Cellular senescence	1311	879	4575	99	84	352	0.611687663	0.014218264
EGFR tyrosine kinase inhibitor resistance	Cardiac muscle contraction	78	58	1902	0	0	144	1	1
EGFR tyrosine kinase inhibitor resistance	Adrenergic signaling in cardiomyocytes	643	694	3797	54	44	242	0.015396804	0.543814314
EGFR tyrosine kinase inhibitor resistance	Vascular smooth muscle contraction	691	561	3287	39	37	220	0.90982083	0.570336667
EGFR tyrosine kinase inhibitor resistance	Wnt signaling pathway	574	536	3552	43	35	227	0.139697998	0.473490165
EGFR tyrosine kinase inhibitor resistance	Notch signaling pathway	75	90	1866	0	2	146	1	0.995095376
EGFR tyrosine kinase inhibitor resistance	Hedgehog signaling pathway	142	146	1969	16	12	172	0.168543805	0.63697228
EGFR tyrosine kinase inhibitor resistance	TGF-beta signaling pathway	368	529	3030	61	65	287	2.86E-06	0.01085288
EGFR tyrosine kinase inhibitor resistance	Axon guidance	991	1011	4303	65	58	267	0.322447223	0.780907598
EGFR tyrosine kinase inhibitor resistance	VEGF signaling pathway	1093	719	3407	101	86	334	0.793572963	0.018501893
EGFR tyrosine kinase inhibitor resistance	Apelin signaling pathway	1002	1028	4259	67	55	278	0.43204355	0.968225234
EGFR tyrosine kinase inhibitor resistance	Osteoclast differentiation	1360	1095	4856	120	139	509	0.992600359	0.004459589
EGFR tyrosine kinase inhibitor resistance	Hippo signaling pathway	507	505	3274	39	35	229	0.278328814	0.554661323
EGFR tyrosine kinase inhibitor resistance	Hippo signaling pathway - multiple species	28	36	1617	0	0	144	1	1
EGFR tyrosine kinase inhibitor resistance	Focal adhesion	1714	1578	5425	124	119	390	0.48493601	0.277627882
EGFR tyrosine kinase inhibitor resistance	ECM-receptor interaction	162	145	1871	4	2	150	0.999487616	0.999951665
EGFR tyrosine kinase inhibitor resistance	Cell adhesion molecules (CAMs)	232	253	2117	27	32	213	0.229169029	0.091645886
EGFR tyrosine kinase inhibitor resistance	Adherens junction	655	568	2999	27	23	194	0.998570532	0.99769406
EGFR tyrosine kinase inhibitor resistance	Tight junction	546	507	2913	13	18	176	0.999996703	0.997819476
EGFR tyrosine kinase inhibitor resistance	Gap junction	649	801	3131	36	41	221	0.964858994	0.995842826
EGFR tyrosine kinase inhibitor resistance	Signaling pathways regulating pluripotency of stem cells	1097	961	4077	77	69	292	0.608296215	0.514408245
EGFR tyrosine kinase inhibitor resistance	Complement and coagulation cascades	236	92	2106	31	6	185	0.01116874	0.834537064
EGFR tyrosine kinase inhibitor resistance	Platelet activation	1012	872	3891	64	58	266	0.793805038	0.622024917
EGFR tyrosine kinase inhibitor resistance	Antigen processing and presentation	173	226	2033	33	44	236	0.001827625	0.000174958
EGFR tyrosine kinase inhibitor resistance	Renin-angiotensin system	26	40	1612	4	3	151	0.221353763	0.740124208
EGFR tyrosine kinase inhibitor resistance	Toll-like receptor signaling pathway	1041	895	4260	138	109	481	0.013167974	0.187622763
EGFR tyrosine kinase inhibitor resistance	NOD-like receptor signaling pathway	840	806	4142	113	100	430	0.000890595	0.022388772
EGFR tyrosine kinase inhibitor resistance	RIG-I-like receptor signaling pathway	328	364	2577	54	29	246	1.51E-05	0.887283071
EGFR tyrosine kinase inhibitor resistance	Cytosolic DNA-sensing pathway	228	232	2148	54	43	255	7.99E-08	0.001126102
EGFR tyrosine kinase inhibitor resistance	JAK-STAT signaling pathway	1343	1598	5533	133	155	550	0.538853852	0.665071065
EGFR tyrosine kinase inhibitor resistance	Natural killer cell mediated cytotoxicity	1338	1136	4408	107	117	415	0.986408129	0.130472353
EGFR tyrosine kinase inhibitor resistance	IL-17 signaling pathway	748	616	3592	128	83	418	3.11E-07	0.069427905
EGFR tyrosine kinase inhibitor resistance	Th1 and Th2 cell differentiation	833	782	3897	65	57	291	0.362382344	0.608811128
EGFR tyrosine kinase inhibitor resistance	Th17 cell differentiation	1039	1027	4540	107	106	432	0.178617007	0.173285886
EGFR tyrosine kinase inhibitor resistance	T cell receptor signaling pathway	1578	1191	4998	124	111	409	0.732939189	0.058563444
EGFR tyrosine kinase inhibitor resistance	B cell receptor signaling pathway	1151	754	3622	78	61	291	0.976562936	0.499775242
EGFR tyrosine kinase inhibitor resistance	Fc epsilon RI signaling pathway	1287	968	3991	93	84	329	0.954102497	0.307018919
EGFR tyrosine kinase inhibitor resistance	Fc gamma R-mediated phagocytosis	1403	766	4052	94	86	336	0.997227459	0.000970493
EGFR tyrosine kinase inhibitor resistance	TNF signaling pathway	1119	800	4393	164	106	529	0.001306259	0.135861205
EGFR tyrosine kinase inhibitor resistance	Leukocyte transendothelial migration	937	607	3395	79	48	281	0.444221069	0.667732477
EGFR tyrosine kinase inhibitor resistance	Intestinal immune network for IgA production	204	274	2065	56	67	284	3.52E-08	1.93E-07
EGFR tyrosine kinase inhibitor resistance	Circadian rhythm	56	82	1739	6	2	162	0.424145947	0.997343743
EGFR tyrosine kinase inhibitor resistance	Circadian entrainment	423	686	3371	36	40	226	0.071975751	0.867435863
EGFR tyrosine kinase inhibitor resistance	Long-term potentiation	633	520	2964	34	26	205	0.968162431	0.980021548
EGFR tyrosine kinase inhibitor resistance	Synaptic vesicle cycle	124	55	1883	1	0	145	0.999966042	1
EGFR tyrosine kinase inhibitor resistance	Neurotrophin signaling pathway	1569	1248	4869	121	105	380	0.586166154	0.191901537
EGFR tyrosine kinase inhibitor resistance	Retrograde endocannabinoid signaling	356	671	3096	33	37	215	0.046228951	0.961176818
EGFR tyrosine kinase inhibitor resistance	Glutamatergic synapse	349	640	3198	37	31	223	0.004940486	0.994480996
EGFR tyrosine kinase inhibitor resistance	Cholinergic synapse	891	1087	4142	55	51	250	0.449213368	0.988945547
EGFR tyrosine kinase inhibitor resistance	Serotonergic synapse	585	851	3541	32	49	227	0.867326068	0.834381441
EGFR tyrosine kinase inhibitor resistance	GABAergic synapse	201	508	2617	18	29	191	0.208518647	0.951658436
EGFR tyrosine kinase inhibitor resistance	Dopaminergic synapse	659	897	3966	39	41	227	0.435989977	0.964350759
EGFR tyrosine kinase inhibitor resistance	Long-term depression	549	543	2688	33	41	218	0.98483569	0.730198376
EGFR tyrosine kinase inhibitor resistance	Olfactory transduction	127	234	1980	0	0	144	1	1
EGFR tyrosine kinase inhibitor resistance	Taste transduction	85	116	1784	2	5	151	0.995831571	0.97577568
EGFR tyrosine kinase inhibitor resistance	Phototransduction	69	70	1717	0	0	144	1	1
EGFR tyrosine kinase inhibitor resistance	Inflammatory mediator regulation of TRP channels	709	774	3403	73	92	318	0.181947514	0.004182644
EGFR tyrosine kinase inhibitor resistance	Regulation of actin cytoskeleton	2265	1577	6809	55	62	268	0.999999062	0.528731039
EGFR tyrosine kinase inhibitor resistance	Insulin signaling pathway	1290	1030	4189	84	85	315	0.958063585	0.168591446
EGFR tyrosine kinase inhibitor resistance	Insulin secretion	262	325	2433	16	27	187	0.874690641	0.359249468
EGFR tyrosine kinase inhibitor resistance	GnRH signaling pathway	907	905	3772	57	54	256	0.776735371	0.886161432
EGFR tyrosine kinase inhibitor resistance	Ovarian steroidogenesis	148	383	2286	21	34	201	0.016459939	0.506634095
EGFR tyrosine kinase inhibitor resistance	Progesterone-mediated oocyte maturation	677	670	3101	48	53	245	0.832522685	0.522882183
EGFR tyrosine kinase inhibitor resistance	Estrogen signaling pathway	1308	1036	4456	128	112	408	0.188367203	0.021671498
EGFR tyrosine kinase inhibitor resistance	Melanogenesis	646	673	3321	27	25	196	0.987327782	0.99827034
EGFR tyrosine kinase inhibitor resistance	Prolactin signaling pathway	1176	982	3912	108	101	361	0.546408934	0.104878503
EGFR tyrosine kinase inhibitor resistance	Thyroid hormone synthesis	246	212	2134	13	12	169	0.965789471	0.927180012
EGFR tyrosine kinase inhibitor resistance	Thyroid hormone signaling pathway	1249	915	3976	106	90	348	0.676072323	0.105653525
EGFR tyrosine kinase inhibitor resistance	Adipocytokine signaling pathway	632	565	3102	72	63	302	0.068664086	0.120711676
EGFR tyrosine kinase inhibitor resistance	Oxytocin signaling pathway	924	839	4324	47	48	241	0.7892205	0.44486722
EGFR tyrosine kinase inhibitor resistance	Glucagon signaling pathway	480	407	2832	20	10	174	0.984845059	0.999936589
EGFR tyrosine kinase inhibitor resistance	Regulation of lipolysis in adipocytes	424	445	2581	47	46	246	0.135988689	0.288244557
EGFR tyrosine kinase inhibitor resistance	Renin secretion	245	270	2385	11	8	165	0.963148459	0.999145669
EGFR tyrosine kinase inhibitor resistance	Aldosterone synthesis and secretion	418	381	2686	16	17	177	0.996934518	0.976940307
EGFR tyrosine kinase inhibitor resistance	Relaxin signaling pathway	1308	1373	4811	148	126	448	0.002390368	0.59968963
EGFR tyrosine kinase inhibitor resistance	Type II diabetes mellitus	478	545	2697	55	65	272	0.146284267	0.06634493
EGFR tyrosine kinase inhibitor resistance	Insulin resistance	995	929	3926	123	112	413	0.017547103	0.047327595
EGFR tyrosine kinase inhibitor resistance	Non-alcoholic fatty liver disease (NAFLD)	987	903	4229	125	130	484	0.094685297	0.001273967
EGFR tyrosine kinase inhibitor resistance	AGE-RAGE signaling pathway in diabetic complications	1616	1153	5039	212	161	604	0.04977638	0.011482284
EGFR tyrosine kinase inhibitor resistance	Cushing syndrome	655	681	3823	27	20	192	0.897962003	0.998716878
EGFR tyrosine kinase inhibitor resistance	Type I diabetes mellitus	237	318	2194	79	95	387	3.66E-10	3.75E-09
EGFR tyrosine kinase inhibitor resistance	Maturity onset diabetes of the young	41	118	1756	6	15	165	0.181195836	0.133754666
EGFR tyrosine kinase inhibitor resistance	Aldosterone-regulated sodium reabsorption	474	426	2457	43	55	242	0.761550289	0.01432462
EGFR tyrosine kinase inhibitor resistance	Endocrine and other factor-regulated calcium reabsorption	265	251	2119	23	32	200	0.708247751	0.039977135
EGFR tyrosine kinase inhibitor resistance	Vasopressin-regulated water reabsorption	98	61	1745	1	2	147	0.999861541	0.971148819
EGFR tyrosine kinase inhibitor resistance	Proximal tubule bicarbonate reclamation	21	5	1555	5	0	149	0.043483582	1
EGFR tyrosine kinase inhibitor resistance	Salivary secretion	283	263	2255	16	23	183	0.963900829	0.381511302
EGFR tyrosine kinase inhibitor resistance	Gastric acid secretion	299	275	2316	10	12	166	0.999104284	0.984416687
EGFR tyrosine kinase inhibitor resistance	Pancreatic secretion	308	213	2141	10	12	166	0.999866162	0.917036334
EGFR tyrosine kinase inhibitor resistance	Carbohydrate digestion and absorption	357	226	2115	24	17	185	0.947481344	0.789646046
EGFR tyrosine kinase inhibitor resistance	Fat digestion and absorption	45	19	1600	4	0	148	0.611213349	1
EGFR tyrosine kinase inhibitor resistance	Bile secretion	108	285	2089	1	2	147	0.999695726	0.999999995
EGFR tyrosine kinase inhibitor resistance	Mineral absorption	87	203	1918	15	17	178	0.011834736	0.719147518
EGFR tyrosine kinase inhibitor resistance	Alzheimer disease	606	422	3102	82	65	325	0.004663249	0.000450196
EGFR tyrosine kinase inhibitor resistance	Parkinson disease	167	144	1992	9	0	153	0.910993862	1
EGFR tyrosine kinase inhibitor resistance	Amyotrophic lateral sclerosis (ALS)	421	275	2410	70	49	284	0.000700107	0.001139022
EGFR tyrosine kinase inhibitor resistance	Huntington disease	448	300	2608	53	28	236	0.017322062	0.461020845
EGFR tyrosine kinase inhibitor resistance	Prion diseases	394	345	2370	67	58	288	0.001189137	0.003614891
EGFR tyrosine kinase inhibitor resistance	Cocaine addiction	195	220	2154	26	15	188	0.015489935	0.884763911
EGFR tyrosine kinase inhibitor resistance	Amphetamine addiction	362	297	2559	23	17	190	0.827757383	0.908038576
EGFR tyrosine kinase inhibitor resistance	Morphine addiction	210	495	2664	11	17	172	0.812845704	0.999597499
EGFR tyrosine kinase inhibitor resistance	Alcoholism	764	860	5236	46	45	237	0.022752854	0.158527079
EGFR tyrosine kinase inhibitor resistance	Bacterial invasion of epithelial cells	772	493	2998	34	31	209	0.999748049	0.77039694
EGFR tyrosine kinase inhibitor resistance	Vibrio cholerae infection	172	106	1827	19	15	178	0.310854528	0.084177817
EGFR tyrosine kinase inhibitor resistance	Epithelial cell signaling in Helicobacter pylori infection	535	500	2737	37	24	206	0.751656499	0.997247941
EGFR tyrosine kinase inhibitor resistance	Pathogenic Escherichia coli infection	324	203	2157	13	21	180	0.999700252	0.170240666
EGFR tyrosine kinase inhibitor resistance	Shigellosis	579	358	2683	32	25	201	0.985223135	0.685494701
EGFR tyrosine kinase inhibitor resistance	Salmonella infection	662	452	3022	72	72	330	0.540275352	0.000258614
EGFR tyrosine kinase inhibitor resistance	Pertussis	661	570	3241	102	90	431	0.041966324	0.033081321
EGFR tyrosine kinase inhibitor resistance	Legionellosis	449	268	2538	100	76	382	4.07E-06	2.01E-09
EGFR tyrosine kinase inhibitor resistance	Leishmaniasis	647	693	3360	110	108	486	0.025257259	0.188812623
EGFR tyrosine kinase inhibitor resistance	Chagas disease (American trypanosomiasis)	1092	1041	4536	188	149	700	0.034973075	0.882982053
EGFR tyrosine kinase inhibitor resistance	African trypanosomiasis	349	320	2329	97	88	403	6.71E-08	5.71E-07
EGFR tyrosine kinase inhibitor resistance	Malaria	289	380	2382	97	94	426	3.89E-12	0.000150765
EGFR tyrosine kinase inhibitor resistance	Toxoplasmosis	967	861	4016	155	125	554	0.012758182	0.260107106
EGFR tyrosine kinase inhibitor resistance	Amoebiasis	707	659	3321	113	110	464	0.048108379	0.015547131
EGFR tyrosine kinase inhibitor resistance	Staphylococcus aureus infection	196	111	1903	31	15	198	0.008496075	0.170829558
EGFR tyrosine kinase inhibitor resistance	Tuberculosis	1278	1111	4997	194	178	735	0.305264849	0.088832402
EGFR tyrosine kinase inhibitor resistance	Hepatitis C	1511	1206	5157	149	113	507	0.499811283	0.747227606
EGFR tyrosine kinase inhibitor resistance	Measles	1271	996	4776	162	146	564	0.123951099	0.00128273
EGFR tyrosine kinase inhibitor resistance	Human cytomegalovirus infection	2129	1917	7442	232	188	693	0.001869974	0.205574267
EGFR tyrosine kinase inhibitor resistance	Influenza A	1298	990	4813	201	151	707	0.18326278	0.302803524
EGFR tyrosine kinase inhibitor resistance	Human T-cell leukemia virus 1 infection	1518	1273	5847	140	112	458	0.01198912	0.083512567
EGFR tyrosine kinase inhibitor resistance	Herpes simplex virus 1 infection	1174	997	4706	187	146	643	0.005718835	0.167517143
EGFR tyrosine kinase inhibitor resistance	Epstein-Barr virus infection	1414	1089	5652	140	106	456	0.00243156	0.01584868
EGFR tyrosine kinase inhibitor resistance	Pathways in cancer	4133	4043	18426	336	298	1192	8.97E-07	0.005082737
EGFR tyrosine kinase inhibitor resistance	Transcriptional misregulation in cancer	835	716	4148	87	66	318	0.00075849	0.052972034
EGFR tyrosine kinase inhibitor resistance	Viral carcinogenesis	1358	925	5312	93	69	314	0.053026195	0.01898966
EGFR tyrosine kinase inhibitor resistance	Chemical carcinogenesis	109	226	2046	15	33	204	0.118737507	0.01205779
EGFR tyrosine kinase inhibitor resistance	Proteoglycans in cancer	2206	1819	6494	206	183	607	0.523449294	0.118542171
EGFR tyrosine kinase inhibitor resistance	MicroRNAs in cancer	1457	1243	4810	139	115	427	0.156200206	0.313142496
EGFR tyrosine kinase inhibitor resistance	Colorectal cancer	1336	938	4078	114	92	364	0.748519047	0.155167808
EGFR tyrosine kinase inhibitor resistance	Renal cell carcinoma	1076	883	3605	63	62	269	0.993975383	0.739044724
EGFR tyrosine kinase inhibitor resistance	Pancreatic cancer	1147	816	3742	115	82	351	0.19979088	0.248572806
EGFR tyrosine kinase inhibitor resistance	Endometrial cancer	1039	774	3415	84	56	289	0.721321914	0.930954451
EGFR tyrosine kinase inhibitor resistance	Glioma	1247	1051	3910	96	81	321	0.804473924	0.775304225
EGFR tyrosine kinase inhibitor resistance	Prostate cancer	1428	1236	4515	118	97	376	0.56308095	0.78049507
EGFR tyrosine kinase inhibitor resistance	Thyroid cancer	461	356	2411	44	34	226	0.473737517	0.482303065
EGFR tyrosine kinase inhibitor resistance	Basal cell carcinoma	194	176	2173	24	15	183	0.030699521	0.523149022
EGFR tyrosine kinase inhibitor resistance	Melanoma	1451	1176	4380	61	49	254	0.999562902	0.998461221
EGFR tyrosine kinase inhibitor resistance	Bladder cancer	673	595	2894	77	55	289	0.087600622	0.773126579
EGFR tyrosine kinase inhibitor resistance	Chronic myeloid leukemia	1308	825	3958	105	79	345	0.873135303	0.179843308
EGFR tyrosine kinase inhibitor resistance	Acute myeloid leukemia	1106	753	3513	81	64	293	0.939838794	0.454139046
EGFR tyrosine kinase inhibitor resistance	Small cell lung cancer	882	511	3332	94	57	314	0.082565409	0.086760552
EGFR tyrosine kinase inhibitor resistance	Non-small cell lung cancer	1266	825	3703	100	66	311	0.802639377	0.702459171
EGFR tyrosine kinase inhibitor resistance	Breast cancer	1857	1462	5755	108	102	362	0.860420212	0.117776933
EGFR tyrosine kinase inhibitor resistance	Hepatocellular carcinoma	1534	1183	4949	160	150	532	0.702715637	0.008868887
EGFR tyrosine kinase inhibitor resistance	Gastric cancer	1894	1392	5553	113	96	363	0.903064403	0.284203602
EGFR tyrosine kinase inhibitor resistance	Central carbon metabolism in cancer	874	814	3284	57	45	250	0.934160575	0.996930691
EGFR tyrosine kinase inhibitor resistance	Choline metabolism in cancer	1272	1056	3952	70	59	273	0.993910404	0.981345743
EGFR tyrosine kinase inhibitor resistance	Asthma	84	199	1849	21	24	192	6.81E-05	0.238635859
EGFR tyrosine kinase inhibitor resistance	Autoimmune thyroid disease	164	280	2047	35	37	230	6.80E-05	0.152444968
EGFR tyrosine kinase inhibitor resistance	Inflammatory bowel disease (IBD)	523	534	3038	127	129	542	2.62E-05	2.92E-05
EGFR tyrosine kinase inhibitor resistance	Systemic lupus erythematosus	447	293	3759	58	58	289	2.15E-05	2.10E-12
EGFR tyrosine kinase inhibitor resistance	Rheumatoid arthritis	468	502	2868	137	133	541	1.25E-09	2.14E-06
EGFR tyrosine kinase inhibitor resistance	Allograft rejection	237	275	2159	70	67	336	4.69E-09	2.94E-05
EGFR tyrosine kinase inhibitor resistance	Graft-versus-host disease	219	298	2122	69	92	348	3.03E-09	9.99E-12
EGFR tyrosine kinase inhibitor resistance	Hypertrophic cardiomyopathy (HCM)	271	381	2606	40	57	246	0.001878451	0.000111925
EGFR tyrosine kinase inhibitor resistance	Arrhythmogenic right ventricular cardiomyopathy (ARVC)	174	196	2064	0	1	145	1	0.999999702
EGFR tyrosine kinase inhibitor resistance	Dilated cardiomyopathy (DCM)	237	311	2594	27	42	217	0.054485188	0.000709292
EGFR tyrosine kinase inhibitor resistance	Viral myocarditis	387	190	2212	51	29	235	0.046626705	0.024039237
EGFR tyrosine kinase inhibitor resistance	Fluid shear stress and atherosclerosis	1357	1198	5415	219	187	840	0.243478746	0.47388024
Endocrine resistance	Antifolate resistance	173	302	1824	39	44	207	6.75E-06	0.036137835
Endocrine resistance	Platinum drug resistance	697	544	2674	77	72	279	0.290993515	0.011628109
Endocrine resistance	Ribosome biogenesis in eukaryotes	30	14	1329	0	0	110	1	1
Endocrine resistance	RNA transport	212	29	2187	1	2	113	0.999992819	0.44708593
Endocrine resistance	mRNA surveillance pathway	155	148	1560	0	0	110	1	1
Endocrine resistance	RNA degradation	76	12	1387	0	0	110	1	1
Endocrine resistance	PPAR signaling pathway	202	204	1826	19	11	143	0.224173541	0.940954929
Endocrine resistance	Homologous recombination	53	54	1578	0	2	112	1	0.907679624
Endocrine resistance	Fanconi anemia pathway	56	45	1707	0	0	110	1	1
Endocrine resistance	MAPK signaling pathway	2274	2735	9250	153	196	605	0.354129289	0.063706043
Endocrine resistance	ErbB signaling pathway	1114	1282	3833	84	95	302	0.711779997	0.795338976
Endocrine resistance	Ras signaling pathway	1748	2363	7874	109	120	379	0.001315356	0.252802313
Endocrine resistance	Rap1 signaling pathway	1623	2004	6394	93	109	355	0.37898549	0.625311
Endocrine resistance	Calcium signaling pathway	591	762	3870	45	39	215	0.013736187	0.747840998
Endocrine resistance	cGMP-PKG signaling pathway	769	786	3518	45	47	207	0.545960058	0.477171448
Endocrine resistance	cAMP signaling pathway	1253	1274	4960	71	65	271	0.381001917	0.765920478
Endocrine resistance	Cytokine-cytokine receptor interaction	697	1425	4937	160	202	899	0.000372051	0.999999243
Endocrine resistance	Chemokine signaling pathway	1368	1517	5226	129	111	402	0.003448036	0.759526139
Endocrine resistance	NF-kappa B signaling pathway	554	578	3129	76	70	322	0.002810866	0.066282632
Endocrine resistance	HIF-1 signaling pathway	1093	1120	3984	144	155	499	0.238525808	0.065919887
Endocrine resistance	FoxO signaling pathway	1227	1319	4316	97	113	355	0.70470181	0.313085383
Endocrine resistance	Phosphatidylinositol signaling system	318	324	2015	23	19	155	0.667012141	0.932036366
Endocrine resistance	Sphingolipid signaling pathway	1032	1200	3820	104	89	319	0.012233074	0.931059569
Endocrine resistance	Phospholipase D signaling pathway	1019	1369	4134	71	70	258	0.151575984	0.986323143
Endocrine resistance	Neuroactive ligand-receptor interaction	557	1080	4945	50	87	315	0.00651906	0.007303975
Endocrine resistance	Cell cycle	810	491	3177	33	41	195	0.998790547	0.019807856
Endocrine resistance	Oocyte meiosis	594	644	2794	24	35	169	0.993918465	0.798075791
Endocrine resistance	Sulfur relay system	2	1	1236	0	0	110	1	1
Endocrine resistance	SNARE interactions in vesicular transport	73	6	1316	0	0	110	1	1
Endocrine resistance	Mitophagy - animal	418	418	2146	15	18	143	0.9990717	0.990911851
Endocrine resistance	Autophagy - animal	912	921	3357	53	65	230	0.939275194	0.411519907
Endocrine resistance	Protein processing in endoplasmic reticulum	369	262	2074	37	33	184	0.221405234	0.018784349
Endocrine resistance	Endocytosis	865	648	3714	35	41	191	0.963153801	0.082499217
Endocrine resistance	Phagosome	267	239	1886	12	23	147	0.992493012	0.158462211
Endocrine resistance	Peroxisome	97	169	1541	5	5	120	0.889668271	0.998342882
Endocrine resistance	mTOR signaling pathway	959	936	3643	84	100	307	0.355279281	0.002894034
Endocrine resistance	PI3K-Akt signaling pathway	2420	3176	10132	174	203	600	0.001712409	0.095903286
Endocrine resistance	AMPK signaling pathway	794	837	3274	51	80	255	0.959955757	0.0175751
Endocrine resistance	Apoptosis	1229	864	3974	111	91	346	0.333325035	0.02009734
Endocrine resistance	Longevity regulating pathway	799	849	3169	67	71	253	0.338042512	0.340759874
Endocrine resistance	Longevity regulating pathway - multiple species	600	734	2692	50	66	233	0.651633642	0.377543037
Endocrine resistance	Cellular senescence	1319	1086	4210	88	84	303	0.830146092	0.232053896
Endocrine resistance	Cardiac muscle contraction	123	36	1625	0	0	110	1	1
Endocrine resistance	Adrenergic signaling in cardiomyocytes	708	757	3421	45	41	196	0.235009654	0.690665198
Endocrine resistance	Vascular smooth muscle contraction	615	668	2969	30	31	172	0.8841413	0.941388824
Endocrine resistance	Wnt signaling pathway	640	605	3310	36	36	188	0.557544768	0.405842932
Endocrine resistance	Notch signaling pathway	162	176	1620	1	1	112	0.999995208	0.999998443
Endocrine resistance	Hedgehog signaling pathway	223	169	1766	14	13	137	0.846088594	0.559849194
Endocrine resistance	TGF-beta signaling pathway	444	688	2931	50	66	243	0.010739941	0.091946892
Endocrine resistance	Axon guidance	720	996	3789	56	49	223	0.012245686	0.945801507
Endocrine resistance	VEGF signaling pathway	775	705	2786	83	82	291	0.412148342	0.131755854
Endocrine resistance	Apelin signaling pathway	896	1047	3692	58	52	231	0.405414848	0.984216997
Endocrine resistance	Osteoclast differentiation	1087	1076	4078	105	132	453	0.96775421	0.088742408
Endocrine resistance	Hippo signaling pathway	641	644	3266	33	36	194	0.85106524	0.691400634
Endocrine resistance	Hippo signaling pathway - multiple species	36	41	1330	0	0	110	1	1
Endocrine resistance	Focal adhesion	1356	1501	4858	105	106	331	0.063385188	0.343267719
Endocrine resistance	ECM-receptor interaction	180	155	1599	4	1	115	0.999513002	0.999994914
Endocrine resistance	Cell adhesion molecules (CAMs)	216	250	1798	21	25	166	0.434415531	0.361513302
Endocrine resistance	Adherens junction	531	506	2533	23	21	154	0.980345432	0.986576876
Endocrine resistance	Tight junction	561	579	2583	10	14	135	0.999998915	0.999939086
Endocrine resistance	Gap junction	533	825	2715	30	33	173	0.810308545	0.999818453
Endocrine resistance	Signaling pathways regulating pluripotency of stem cells	907	965	3655	66	68	253	0.337641668	0.454722901
Endocrine resistance	Complement and coagulation cascades	153	121	1752	15	8	137	0.208069159	0.74703234
Endocrine resistance	Platelet activation	792	854	3236	53	49	212	0.454819756	0.88610336
Endocrine resistance	Antigen processing and presentation	211	224	1769	34	43	202	0.017884864	0.000171441
Endocrine resistance	Renin-angiotensin system	31	48	1325	3	3	116	0.519683096	0.808451827
Endocrine resistance	Toll-like receptor signaling pathway	830	924	3659	127	99	445	0.001245991	0.94823725
Endocrine resistance	NOD-like receptor signaling pathway	781	875	3808	102	97	398	0.005315468	0.260806145
Endocrine resistance	RIG-I-like receptor signaling pathway	301	408	2244	50	24	203	4.12E-06	0.996230408
Endocrine resistance	Cytosolic DNA-sensing pathway	196	229	1836	48	43	225	3.53E-07	0.001500965
Endocrine resistance	JAK-STAT signaling pathway	1139	1439	5372	110	133	528	0.605099077	0.822209535
Endocrine resistance	Natural killer cell mediated cytotoxicity	867	946	3561	92	102	367	0.388350539	0.306628873
Endocrine resistance	IL-17 signaling pathway	759	727	3296	117	91	398	0.001009002	0.360283386
Endocrine resistance	Th1 and Th2 cell differentiation	722	771	3343	54	45	236	0.33501937	0.946611434
Endocrine resistance	Th17 cell differentiation	871	1024	4089	87	93	406	0.495183529	0.866340917
Endocrine resistance	T cell receptor signaling pathway	1097	1153	4077	105	100	355	0.130739649	0.54109865
Endocrine resistance	B cell receptor signaling pathway	761	660	2862	65	50	234	0.359136958	0.763239555
Endocrine resistance	Fc epsilon RI signaling pathway	827	915	3159	77	67	273	0.232979312	0.961974836
Endocrine resistance	Fc gamma R-mediated phagocytosis	918	662	3256	71	71	275	0.837696059	0.012654796
Endocrine resistance	TNF signaling pathway	1009	924	3931	139	116	493	0.094458031	0.514303141
Endocrine resistance	Leukocyte transendothelial migration	648	590	2790	66	41	231	0.028815561	0.922119833
Endocrine resistance	Intestinal immune network for IgA production	174	280	1752	49	63	245	1.65E-07	1.52E-05
Endocrine resistance	Circadian rhythm	80	87	1468	4	0	124	0.920168669	1
Endocrine resistance	Circadian entrainment	404	670	2979	32	31	192	0.11852917	0.990274516
Endocrine resistance	Long-term potentiation	513	514	2546	27	19	167	0.926112632	0.9993579
Endocrine resistance	Synaptic vesicle cycle	175	67	1646	1	0	111	0.999997601	1
Endocrine resistance	Neurotrophin signaling pathway	1155	1241	4039	100	95	317	0.126370767	0.641205529
Endocrine resistance	Retrograde endocannabinoid signaling	384	646	2740	29	36	179	0.220588581	0.890368356
Endocrine resistance	Glutamatergic synapse	368	599	2859	30	22	185	0.100724375	0.999684076
Endocrine resistance	Cholinergic synapse	760	943	3539	47	44	202	0.287458229	0.956924967
Endocrine resistance	Serotonergic synapse	563	858	3266	27	48	189	0.888117872	0.639019713
Endocrine resistance	GABAergic synapse	242	459	2254	17	22	150	0.444883428	0.974666215
Endocrine resistance	Dopaminergic synapse	702	950	3702	32	36	191	0.813537363	0.990908722
Endocrine resistance	Long-term depression	420	630	2420	29	40	182	0.731234837	0.918718206
Endocrine resistance	Olfactory transduction	137	223	1655	0	0	110	1	1
Endocrine resistance	Taste transduction	143	106	1501	4	3	117	0.997570389	0.992492321
Endocrine resistance	Phototransduction	47	63	1388	0	0	110	1	1
Endocrine resistance	Inflammatory mediator regulation of TRP channels	527	790	2917	58	80	268	0.067276835	0.15910852
Endocrine resistance	Regulation of actin cytoskeleton	1578	1434	6026	49	50	216	0.899519454	0.616866011
Endocrine resistance	Insulin signaling pathway	1071	950	3553	67	72	253	0.918670737	0.282838593
Endocrine resistance	Insulin secretion	330	394	2200	15	24	150	0.975666322	0.76811466
Endocrine resistance	GnRH signaling pathway	726	1023	3235	46	45	202	0.482802984	0.999074789
Endocrine resistance	Ovarian steroidogenesis	206	630	2226	19	35	166	0.188877647	0.988930898
Endocrine resistance	Progesterone-mediated oocyte maturation	660	739	2750	43	50	203	0.856360069	0.796071362
Endocrine resistance	Estrogen signaling pathway	1147	1132	3712	109	104	328	0.185131099	0.329333992
Endocrine resistance	Melanogenesis	563	800	3009	25	25	161	0.880317769	0.999791846
Endocrine resistance	Prolactin signaling pathway	911	1014	3303	87	92	301	0.316579884	0.544505409
Endocrine resistance	Thyroid hormone synthesis	296	292	1908	11	10	131	0.995642694	0.997885627
Endocrine resistance	Thyroid hormone signaling pathway	1106	952	3483	88	80	285	0.652665348	0.408874958
Endocrine resistance	Adipocytokine signaling pathway	567	607	2816	61	62	264	0.119128072	0.233311144
Endocrine resistance	Oxytocin signaling pathway	843	917	3914	39	46	199	0.778058378	0.571277987
Endocrine resistance	Glucagon signaling pathway	538	452	2537	15	9	134	0.999374106	0.999962545
Endocrine resistance	Regulation of lipolysis in adipocytes	391	525	2226	39	46	204	0.299003228	0.670780488
Endocrine resistance	Renin secretion	282	366	2132	8	10	130	0.997610482	0.999602804
Endocrine resistance	Aldosterone synthesis and secretion	428	451	2399	15	14	139	0.993355387	0.998724941
Endocrine resistance	Relaxin signaling pathway	1114	1380	4021	131	120	391	0.004665702	0.951115313
Endocrine resistance	Type II diabetes mellitus	379	523	2261	48	56	222	0.028356762	0.24151135
Endocrine resistance	Insulin resistance	876	935	3628	104	106	386	0.098469975	0.228226972
Endocrine resistance	Non-alcoholic fatty liver disease (NAFLD)	910	1002	3952	115	132	471	0.239146574	0.087262982
Endocrine resistance	AGE-RAGE signaling pathway in diabetic complications	1340	1261	4594	181	160	607	0.368901429	0.755457441
Endocrine resistance	Cushing syndrome	842	898	3568	26	22	159	0.991266695	0.999878685
Endocrine resistance	Type I diabetes mellitus	222	321	1882	70	91	340	1.39E-07	3.63E-07
Endocrine resistance	Maturity onset diabetes of the young	66	160	1523	7	14	131	0.337940554	0.518108711
Endocrine resistance	Aldosterone-regulated sodium reabsorption	323	378	1970	40	51	202	0.102040403	0.015285429
Endocrine resistance	Endocrine and other factor-regulated calcium reabsorption	265	270	1842	19	28	158	0.842294525	0.153631215
Endocrine resistance	Vasopressin-regulated water reabsorption	159	97	1495	0	3	113	1	0.983106999
Endocrine resistance	Proximal tubule bicarbonate reclamation	39	7	1275	4	0	114	0.466872438	1
Endocrine resistance	Salivary secretion	276	346	2009	15	22	148	0.930674785	0.81558218
Endocrine resistance	Gastric acid secretion	283	359	2023	8	10	128	0.998633679	0.999717979
Endocrine resistance	Pancreatic secretion	271	288	1918	8	10	128	0.9988294	0.99622833
Endocrine resistance	Carbohydrate digestion and absorption	255	183	1673	19	15	144	0.796557428	0.626377358
Endocrine resistance	Fat digestion and absorption	64	22	1322	3	0	113	0.924269692	1
Endocrine resistance	Bile secretion	181	487	2000	0	3	113	1	1
Endocrine resistance	Mineral absorption	102	261	1691	15	15	142	0.019784209	0.968842915
Endocrine resistance	Alzheimer disease	634	538	2962	75	63	288	0.027752032	0.052804085
Endocrine resistance	Parkinson disease	240	247	1841	8	0	118	0.991622455	1
Endocrine resistance	Amyotrophic lateral sclerosis (ALS)	394	338	2110	62	41	228	0.000523347	0.221397914
Endocrine resistance	Huntington disease	584	342	2388	49	25	191	0.372469114	0.726062513
Endocrine resistance	Prion diseases	365	375	2077	63	62	265	0.003738109	0.011238315
Endocrine resistance	Cocaine addiction	266	322	1935	22	10	145	0.339239079	0.999903372
Endocrine resistance	Amphetamine addiction	373	362	2282	16	10	153	0.987840674	0.999903645
Endocrine resistance	Morphine addiction	259	489	2322	11	13	135	0.904980448	0.99991356
Endocrine resistance	Alcoholism	1007	915	5177	38	34	184	0.366892928	0.416208461
Endocrine resistance	Bacterial invasion of epithelial cells	553	420	2415	29	26	165	0.965602156	0.748247728
Endocrine resistance	Vibrio cholerae infection	158	127	1524	15	12	139	0.476953715	0.495932892
Endocrine resistance	Epithelial cell signaling in Helicobacter pylori infection	425	549	2315	32	22	165	0.393691978	0.99980098
Endocrine resistance	Pathogenic Escherichia coli infection	273	201	1812	13	18	143	0.989858554	0.316281146
Endocrine resistance	Shigellosis	464	381	2267	29	22	161	0.815772016	0.890129158
Endocrine resistance	Salmonella infection	619	494	2632	66	76	308	0.839322185	0.003710316
Endocrine resistance	Pertussis	579	673	2903	89	90	407	0.163453235	0.728995334
Endocrine resistance	Legionellosis	453	336	2351	94	73	359	0.000295424	0.000408134
Endocrine resistance	Leishmaniasis	606	713	2978	95	111	440	0.26046857	0.26494013
Endocrine resistance	Chagas disease (American trypanosomiasis)	985	1152	4095	166	154	680	0.422488455	0.999834165
Endocrine resistance	African trypanosomiasis	299	318	2053	81	85	380	4.76E-05	5.11E-05
Endocrine resistance	Malaria	290	429	2178	81	94	393	5.07E-06	0.013164125
Endocrine resistance	Toxoplasmosis	880	920	3652	141	121	519	0.044688797	0.868679739
Endocrine resistance	Amoebiasis	643	698	3000	101	105	443	0.241852549	0.42802873
Endocrine resistance	Staphylococcus aureus infection	103	80	1479	19	14	151	0.005958778	0.027458948
Endocrine resistance	Tuberculosis	1118	1091	4563	172	164	698	0.479450769	0.626121412
Endocrine resistance	Hepatitis C	1379	1254	4747	135	107	455	0.398219589	0.938450736
Endocrine resistance	Measles	1180	1045	4382	148	140	531	0.317256545	0.082023971
Endocrine resistance	Human cytomegalovirus infection	1881	2011	6749	206	187	698	0.164141748	0.970640522
Endocrine resistance	Influenza A	1140	975	4533	184	148	699	0.231698143	0.609848315
Endocrine resistance	Human T-cell leukemia virus 1 infection	1574	1493	5360	123	108	401	0.292739076	0.68451453
Endocrine resistance	Herpes simplex virus 1 infection	1069	930	4340	165	133	574	0.008757302	0.149885019
Endocrine resistance	Epstein-Barr virus infection	1393	1180	5071	128	94	408	0.038426515	0.56631827
Endocrine resistance	Pathways in cancer	3779	4265	17856	294	291	1141	6.77E-05	0.099246916
Endocrine resistance	Transcriptional misregulation in cancer	1080	888	4069	75	68	270	0.339969951	0.096827064
Endocrine resistance	Viral carcinogenesis	1538	1064	4992	81	58	255	0.39091158	0.306994853
Endocrine resistance	Chemical carcinogenesis	122	360	1893	9	40	171	0.791212719	0.079194009
Endocrine resistance	Proteoglycans in cancer	1842	1780	5816	174	171	523	0.218773467	0.149754149
Endocrine resistance	MicroRNAs in cancer	1376	1342	4520	118	106	377	0.37258676	0.774710409
Endocrine resistance	Colorectal cancer	1131	992	3539	95	86	304	0.631382199	0.481474005
Endocrine resistance	Renal cell carcinoma	803	852	3056	54	59	226	0.821898253	0.754827328
Endocrine resistance	Pancreatic cancer	1014	889	3314	96	81	303	0.355403158	0.538943495
Endocrine resistance	Endometrial cancer	843	749	2904	73	51	239	0.318830031	0.959308204
Endocrine resistance	Glioma	946	1013	3283	79	70	261	0.317207061	0.939739729
Endocrine resistance	Prostate cancer	1252	1252	4037	101	94	314	0.343888468	0.687169697
Endocrine resistance	Thyroid cancer	433	400	2100	40	33	184	0.377631607	0.687182598
Endocrine resistance	Basal cell carcinoma	284	241	2024	23	15	148	0.327635203	0.792180991
Endocrine resistance	Melanoma	1102	1101	3753	53	45	208	0.911802562	0.996024087
Endocrine resistance	Bladder cancer	650	641	2542	71	56	239	0.073301319	0.770732275
Endocrine resistance	Chronic myeloid leukemia	1069	832	3284	87	73	281	0.744741972	0.421871921
Endocrine resistance	Acute myeloid leukemia	865	753	2982	68	58	243	0.667713301	0.721679818
Endocrine resistance	Small cell lung cancer	877	604	2931	80	55	255	0.321266799	0.371499103
Endocrine resistance	Non-small cell lung cancer	998	810	3113	84	56	254	0.38333453	0.94487486
Endocrine resistance	Breast cancer	1522	1470	4847	89	93	295	0.701873319	0.343630142
Endocrine resistance	Hepatocellular carcinoma	1301	1240	4479	131	146	467	0.708920536	0.039300333
Endocrine resistance	Gastric cancer	1485	1367	4904	92	90	301	0.478804571	0.227756849
Endocrine resistance	Central carbon metabolism in cancer	666	749	2721	47	42	199	0.643277249	0.987314242
Endocrine resistance	Choline metabolism in cancer	900	988	3257	54	50	216	0.834923953	0.993896639
Endocrine resistance	Asthma	80	220	1566	20	22	155	4.65E-05	0.517341057
Endocrine resistance	Autoimmune thyroid disease	131	281	1715	31	37	192	1.77E-05	0.148690196
Endocrine resistance	Inflammatory bowel disease (IBD)	521	568	2825	107	119	533	0.154629479	0.087867639
Endocrine resistance	Systemic lupus erythematosus	680	331	3730	46	53	238	0.351941119	5.86E-11
Endocrine resistance	Rheumatoid arthritis	466	576	2660	120	135	541	0.001069859	0.022191683
Endocrine resistance	Allograft rejection	207	277	1831	61	64	290	9.30E-08	0.000369106
Endocrine resistance	Graft-versus-host disease	211	296	1823	61	92	317	6.78E-06	1.33E-10
Endocrine resistance	Hypertrophic cardiomyopathy (HCM)	324	397	2395	36	58	214	0.087570269	3.03E-05
Endocrine resistance	Arrhythmogenic right ventricular cardiomyopathy (ARVC)	231	171	1796	1	1	112	0.999999882	0.999990714
Endocrine resistance	Dilated cardiomyopathy (DCM)	324	364	2320	25	42	181	0.560165002	0.003740986
Endocrine resistance	Viral myocarditis	313	188	1834	44	24	189	0.012838138	0.148327582
Endocrine resistance	Fluid shear stress and atherosclerosis	1186	1415	4829	190	191	740	0.235004621	0.990131721
Antifolate resistance	Platinum drug resistance	253	157	974	36	38	160	0.885002097	0.003922346
Antifolate resistance	Ribosome biogenesis in eukaryotes	17	8	201	0	0	14	1	1
Antifolate resistance	RNA transport	41	9	887	0	3	17	1	0.000458665
Antifolate resistance	mRNA surveillance pathway	18	1	167	0	0	14	1	1
Antifolate resistance	RNA degradation	16	3	209	0	0	14	1	1
Antifolate resistance	PPAR signaling pathway	77	110	498	12	8	37	0.005722176	0.596936651
Antifolate resistance	Homologous recombination	8	15	385	0	2	16	1	0.12400482
Antifolate resistance	Fanconi anemia pathway	8	7	512	0	0	14	1	1
Antifolate resistance	MAPK signaling pathway	485	486	5928	75	78	323	8.18E-18	1.47E-19
Antifolate resistance	ErbB signaling pathway	196	151	1865	29	31	152	0.000665655	3.83E-07
Antifolate resistance	Ras signaling pathway	287	296	5223	40	37	198	1.72E-13	4.57E-11
Antifolate resistance	Rap1 signaling pathway	259	262	3755	35	39	191	4.01E-08	3.08E-10
Antifolate resistance	Calcium signaling pathway	156	155	1911	19	20	74	3.04E-06	5.93E-07
Antifolate resistance	cGMP-PKG signaling pathway	177	155	1435	18	18	65	0.000486377	8.39E-05
Antifolate resistance	cAMP signaling pathway	295	234	2599	23	30	109	0.00192675	7.44E-09
Antifolate resistance	Cytokine-cytokine receptor interaction	423	363	2114	113	93	491	0.034374028	0.132078007
Antifolate resistance	Chemokine signaling pathway	355	207	2997	55	48	244	5.85E-07	2.89E-12
Antifolate resistance	NF-kappa B signaling pathway	272	254	1107	42	37	116	0.002062435	0.012312061
Antifolate resistance	HIF-1 signaling pathway	318	242	1732	59	59	287	0.166015842	0.000486335
Antifolate resistance	FoxO signaling pathway	310	245	2046	42	36	163	0.000162252	9.96E-05
Antifolate resistance	Phosphatidylinositol signaling system	44	37	378	6	6	30	0.119769651	0.059316423
Antifolate resistance	Sphingolipid signaling pathway	240	205	1504	36	34	130	0.000257063	4.86E-05
Antifolate resistance	Phospholipase D signaling pathway	177	173	2023	21	22	108	0.000266088	6.33E-05
Antifolate resistance	Neuroactive ligand-receptor interaction	339	337	2875	38	46	166	2.37E-05	4.91E-09
Antifolate resistance	Cell cycle	190	110	1502	18	19	68	0.001221431	9.89E-08
Antifolate resistance	Oocyte meiosis	113	82	836	11	10	40	0.012551019	0.003464616
Antifolate resistance	Sulfur relay system	1	0	125	0	0	14	1	1
Antifolate resistance	SNARE interactions in vesicular transport	7	3	138	0	0	14	1	1
Antifolate resistance	Mitophagy - animal	135	105	555	8	8	30	0.451387799	0.187762612
Antifolate resistance	Autophagy - animal	178	163	1372	21	22	84	0.001468075	0.000148614
Antifolate resistance	Protein processing in endoplasmic reticulum	134	69	589	16	13	54	0.137512921	0.005654809
Antifolate resistance	Endocytosis	131	120	1495	12	20	56	0.002398354	1.82E-09
Antifolate resistance	Phagosome	56	90	417	11	20	47	0.034442538	0.000465577
Antifolate resistance	Peroxisome	54	65	285	6	3	23	0.253885583	0.930769128
Antifolate resistance	mTOR signaling pathway	182	157	1568	32	34	128	7.32E-06	1.51E-08
Antifolate resistance	PI3K-Akt signaling pathway	537	459	7006	77	71	405	1.54E-14	3.81E-15
Antifolate resistance	AMPK signaling pathway	156	159	1169	22	29	105	0.015570942	4.96E-05
Antifolate resistance	Apoptosis	422	223	1873	44	39	173	0.192846137	2.35E-05
Antifolate resistance	Longevity regulating pathway	199	182	1215	28	28	106	0.004009069	0.000946238
Antifolate resistance	Longevity regulating pathway - multiple species	130	149	850	20	23	85	0.023375619	0.013965729
Antifolate resistance	Cellular senescence	327	216	1956	35	34	123	0.000528515	9.88E-08
Antifolate resistance	Cardiac muscle contraction	32	16	405	0	0	14	1	1
Antifolate resistance	Adrenergic signaling in cardiomyocytes	147	105	1533	18	17	61	6.02E-06	1.96E-07
Antifolate resistance	Vascular smooth muscle contraction	145	138	1097	11	10	37	0.00583796	0.012316176
Antifolate resistance	Wnt signaling pathway	139	133	1401	19	16	61	2.07E-06	8.78E-05
Antifolate resistance	Notch signaling pathway	53	28	373	2	3	19	0.782174806	0.162841794
Antifolate resistance	Hedgehog signaling pathway	41	44	378	6	8	28	0.068196008	0.009225154
Antifolate resistance	TGF-beta signaling pathway	142	145	1026	26	21	78	3.63E-06	0.001459249
Antifolate resistance	Axon guidance	142	94	1689	18	17	73	1.51E-05	1.56E-07
Antifolate resistance	VEGF signaling pathway	143	108	913	33	28	130	0.00128708	0.000437887
Antifolate resistance	Apelin signaling pathway	176	147	1540	27	25	93	1.37E-06	4.97E-07
Antifolate resistance	Osteoclast differentiation	289	250	1734	48	55	208	0.006795751	7.78E-07
Antifolate resistance	Hippo signaling pathway	129	130	1145	18	16	63	8.45E-05	0.001039251
Antifolate resistance	Hippo signaling pathway - multiple species	5	5	154	0	0	14	1	1
Antifolate resistance	Focal adhesion	289	202	2766	39	41	194	2.41E-05	7.71E-11
Antifolate resistance	ECM-receptor interaction	69	23	247	3	2	19	0.93995575	0.547915867
Antifolate resistance	Cell adhesion molecules (CAMs)	80	40	343	17	8	49	0.035430974	0.191803402
Antifolate resistance	Adherens junction	122	60	719	14	6	39	0.002677487	0.096753235
Antifolate resistance	Tight junction	99	80	689	4	5	25	0.49477839	0.153449543
Antifolate resistance	Gap junction	108	89	805	11	10	44	0.024347358	0.016823581
Antifolate resistance	Signaling pathways regulating pluripotency of stem cells	165	165	1572	26	27	106	1.33E-05	4.05E-06
Antifolate resistance	Complement and coagulation cascades	175	40	584	32	5	55	4.42E-06	0.320844377
Antifolate resistance	Platelet activation	128	113	1175	14	18	65	0.00754266	1.42E-05
Antifolate resistance	Antigen processing and presentation	82	51	333	16	13	51	0.149597957	0.028287432
Antifolate resistance	Renin-angiotensin system	20	16	173	1	2	17	0.889065248	0.483663607
Antifolate resistance	Toll-like receptor signaling pathway	291	262	1468	57	45	182	5.30E-05	0.007908919
Antifolate resistance	NOD-like receptor signaling pathway	343	283	1545	46	41	151	0.008120431	0.003110963
Antifolate resistance	RIG-I-like receptor signaling pathway	162	151	635	22	15	59	0.024361916	0.431234785
Antifolate resistance	Cytosolic DNA-sensing pathway	132	104	428	23	17	58	0.080938365	0.211849253
Antifolate resistance	JAK-STAT signaling pathway	329	255	2867	60	62	339	0.00019109	3.59E-09
Antifolate resistance	Natural killer cell mediated cytotoxicity	172	145	1493	33	33	178	0.002209657	7.59E-05
Antifolate resistance	IL-17 signaling pathway	378	212	1206	58	30	138	0.003190933	0.108156732
Antifolate resistance	Th1 and Th2 cell differentiation	212	144	1328	25	23	91	0.002655128	4.08E-05
Antifolate resistance	Th17 cell differentiation	289	233	1716	48	46	181	0.000332663	4.30E-06
Antifolate resistance	T cell receptor signaling pathway	252	197	1859	36	33	149	0.000185282	1.31E-05
Antifolate resistance	B cell receptor signaling pathway	158	113	987	17	20	87	0.212183446	0.000989394
Antifolate resistance	Fc epsilon RI signaling pathway	147	125	1177	20	19	101	0.019102707	0.006878888
Antifolate resistance	Fc gamma R-mediated phagocytosis	101	99	1186	21	26	117	0.000414659	6.58E-07
Antifolate resistance	TNF signaling pathway	429	247	1652	74	45	211	0.001067878	0.004867625
Antifolate resistance	Leukocyte transendothelial migration	139	82	871	28	13	80	8.31E-06	0.028932927
Antifolate resistance	Intestinal immune network for IgA production	79	55	312	23	16	70	0.069957803	0.131073184
Antifolate resistance	Circadian rhythm	20	27	239	2	7	33	0.797399934	0.057420469
Antifolate resistance	Circadian entrainment	101	68	1205	10	14	58	0.018705191	1.26E-06
Antifolate resistance	Long-term potentiation	108	64	841	9	6	41	0.067562549	0.083158051
Antifolate resistance	Synaptic vesicle cycle	27	24	346	1	0	15	0.712109141	1
Antifolate resistance	Neurotrophin signaling pathway	268	213	2015	36	34	162	0.000765385	3.34E-05
Antifolate resistance	Retrograde endocannabinoid signaling	91	73	979	14	13	49	6.03E-05	2.32E-05
Antifolate resistance	Glutamatergic synapse	76	54	1122	11	6	55	0.000702143	0.043775183
Antifolate resistance	Cholinergic synapse	159	104	1578	16	15	60	0.000155464	3.14E-06
Antifolate resistance	Serotonergic synapse	134	147	1278	13	21	57	0.004362873	2.74E-07
Antifolate resistance	GABAergic synapse	61	41	708	7	8	32	0.014956447	0.000237034
Antifolate resistance	Dopaminergic synapse	135	117	1588	11	19	62	0.01290908	2.16E-08
Antifolate resistance	Long-term depression	94	67	627	11	18	52	0.137323451	9.26E-07
Antifolate resistance	Olfactory transduction	38	24	272	0	0	14	1	1
Antifolate resistance	Taste transduction	36	21	231	2	0	16	0.747531856	1
Antifolate resistance	Phototransduction	12	6	187	0	0	14	1	1
Antifolate resistance	Inflammatory mediator regulation of TRP channels	114	151	958	26	31	106	8.61E-05	0.000135719
Antifolate resistance	Regulation of actin cytoskeleton	225	181	3586	21	15	78	4.99E-09	5.23E-06
Antifolate resistance	Insulin signaling pathway	181	174	1527	22	24	105	0.004005363	0.000389063
Antifolate resistance	Insulin secretion	92	82	670	7	8	30	0.102792456	0.021756688
Antifolate resistance	GnRH signaling pathway	170	138	1267	19	14	64	0.000367447	0.006622179
Antifolate resistance	Ovarian steroidogenesis	79	149	619	12	12	44	0.005616216	0.360825824
Antifolate resistance	Progesterone-mediated oocyte maturation	130	95	828	16	16	61	0.019435852	0.000684444
Antifolate resistance	Estrogen signaling pathway	310	155	1810	40	35	185	0.056522716	1.68E-06
Antifolate resistance	Melanogenesis	142	107	1098	10	10	37	0.014901787	0.001854762
Antifolate resistance	Prolactin signaling pathway	211	179	1277	36	37	153	0.010844043	0.000219685
Antifolate resistance	Thyroid hormone synthesis	84	68	452	4	5	23	0.647808891	0.254314535
Antifolate resistance	Thyroid hormone signaling pathway	264	217	1486	35	35	143	0.020860668	0.000685595
Antifolate resistance	Adipocytokine signaling pathway	178	189	872	22	30	85	0.121307099	0.001669158
Antifolate resistance	Oxytocin signaling pathway	183	127	1885	17	18	63	5.34E-05	4.92E-08
Antifolate resistance	Glucagon signaling pathway	117	110	831	4	4	22	0.375746373	0.330537978
Antifolate resistance	Regulation of lipolysis in adipocytes	79	108	580	18	22	72	0.00397181	0.006131089
Antifolate resistance	Renin secretion	89	66	616	7	7	30	0.126600947	0.032237713
Antifolate resistance	Aldosterone synthesis and secretion	98	95	745	5	6	25	0.222781484	0.086166357
Antifolate resistance	Relaxin signaling pathway	278	173	1975	46	41	212	0.000904776	2.02E-07
Antifolate resistance	Type II diabetes mellitus	98	112	498	18	18	59	0.023491116	0.082759877
Antifolate resistance	Insulin resistance	214	248	1297	37	45	149	0.003632858	0.000353993
Antifolate resistance	Non-alcoholic fatty liver disease (NAFLD)	310	265	1507	51	54	185	0.009200025	2.09E-05
Antifolate resistance	AGE-RAGE signaling pathway in diabetic complications	376	257	2018	81	56	294	3.05E-05	0.000531656
Antifolate resistance	Cushing syndrome	223	161	1617	9	12	39	0.077416835	0.00022659
Antifolate resistance	Type I diabetes mellitus	96	88	377	37	33	121	0.075830695	0.133849943
Antifolate resistance	Maturity onset diabetes of the young	21	44	253	4	4	22	0.09505103	0.554698187
Antifolate resistance	Aldosterone-regulated sodium reabsorption	68	68	377	16	16	58	0.034616405	0.034616405
Antifolate resistance	Endocrine and other factor-regulated calcium reabsorption	41	51	319	8	12	37	0.081295465	0.006362872
Antifolate resistance	Vasopressin-regulated water reabsorption	37	18	232	2	2	18	0.817935057	0.417087531
Antifolate resistance	Proximal tubule bicarbonate reclamation	7	5	132	1	0	15	0.57917313	1
Antifolate resistance	Salivary secretion	68	73	501	7	12	34	0.162549783	0.001450898
Antifolate resistance	Gastric acid secretion	59	59	507	3	4	21	0.450644144	0.219483212
Antifolate resistance	Pancreatic secretion	52	57	373	3	4	21	0.582112494	0.40340836
Antifolate resistance	Carbohydrate digestion and absorption	41	42	245	5	6	27	0.484536715	0.306031758
Antifolate resistance	Fat digestion and absorption	28	20	175	4	1	19	0.360074176	0.913037355
Antifolate resistance	Bile secretion	69	178	499	2	2	18	0.738454512	0.996553773
Antifolate resistance	Mineral absorption	58	116	392	6	11	33	0.359016848	0.37713512
Antifolate resistance	Alzheimer disease	228	143	995	34	29	96	0.002342866	1.91E-05
Antifolate resistance	Parkinson disease	84	68	424	4	0	18	0.492746819	1
Antifolate resistance	Amyotrophic lateral sclerosis (ALS)	158	91	566	28	18	85	0.161100467	0.111641063
Antifolate resistance	Huntington disease	197	112	774	26	11	66	0.006480291	0.352447942
Antifolate resistance	Prion diseases	143	76	456	36	20	88	0.022913211	0.064949664
Antifolate resistance	Cocaine addiction	79	67	448	7	5	28	0.206535558	0.410625376
Antifolate resistance	Amphetamine addiction	92	83	733	5	4	40	0.579843266	0.684996116
Antifolate resistance	Morphine addiction	70	45	747	4	4	23	0.160616972	0.043810906
Antifolate resistance	Alcoholism	196	89	2721	13	10	51	3.92E-05	3.58E-06
Antifolate resistance	Bacterial invasion of epithelial cells	86	46	696	10	11	41	0.021256583	2.28E-05
Antifolate resistance	Vibrio cholerae infection	24	30	199	4	4	24	0.323437193	0.506250743
Antifolate resistance	Epithelial cell signaling in Helicobacter pylori infection	147	103	552	11	12	39	0.472795744	0.04128731
Antifolate resistance	Pathogenic Escherichia coli infection	42	44	315	7	11	34	0.146855303	0.002913224
Antifolate resistance	Shigellosis	137	101	568	9	9	34	0.438487572	0.129729292
Antifolate resistance	Salmonella infection	211	121	796	40	31	112	0.013159162	0.000164269
Antifolate resistance	Pertussis	281	183	928	59	44	163	0.04427988	0.008147759
Antifolate resistance	Legionellosis	240	131	643	48	34	114	0.145457565	0.005290262
Antifolate resistance	Leishmaniasis	224	208	1004	58	47	194	0.003783687	0.107753997
Antifolate resistance	Chagas disease (American trypanosomiasis)	361	275	1590	86	67	340	0.113268245	0.107585642
Antifolate resistance	African trypanosomiasis	167	108	496	52	36	147	0.336849697	0.201949685
Antifolate resistance	Malaria	171	130	540	54	34	151	0.121075011	0.737047069
Antifolate resistance	Toxoplasmosis	307	247	1480	69	63	301	0.166933799	0.018350382
Antifolate resistance	Amoebiasis	258	174	908	51	46	165	0.243648926	0.001639276
Antifolate resistance	Staphylococcus aureus infection	88	21	296	33	7	62	1.02E-05	0.123285988
Antifolate resistance	Tuberculosis	395	309	2125	92	83	390	0.003641297	3.96E-05
Antifolate resistance	Hepatitis C	393	321	2405	59	56	264	0.004313379	0.000115506
Antifolate resistance	Measles	386	293	1981	68	68	298	0.068863191	3.75E-05
Antifolate resistance	Human cytomegalovirus infection	571	382	4187	94	81	399	1.10E-08	3.00E-13
Antifolate resistance	Influenza A	428	316	1981	93	71	363	0.02479896	0.024566613
Antifolate resistance	Human T-cell leukemia virus 1 infection	458	308	2808	56	41	174	6.51E-08	7.05E-07
Antifolate resistance	Herpes simplex virus 1 infection	392	306	1909	78	65	314	0.024790313	0.009849688
Antifolate resistance	Epstein-Barr virus infection	432	363	2653	55	45	199	1.71E-05	0.000245195
Antifolate resistance	Pathways in cancer	1097	795	15909	145	130	1042	7.86E-17	4.64E-23
Antifolate resistance	Transcriptional misregulation in cancer	330	194	1742	39	33	110	1.76E-05	1.80E-08
Antifolate resistance	Viral carcinogenesis	417	172	2625	32	26	107	0.000144953	1.43E-09
Antifolate resistance	Chemical carcinogenesis	113	160	575	10	23	59	0.761291444	0.033654947
Antifolate resistance	Proteoglycans in cancer	403	323	3687	70	70	380	2.79E-06	1.93E-10
Antifolate resistance	MicroRNAs in cancer	350	262	2109	48	49	211	0.009079875	2.90E-06
Antifolate resistance	Colorectal cancer	251	159	1560	43	32	167	0.000465208	0.000145072
Antifolate resistance	Renal cell carcinoma	162	117	1082	19	18	74	0.008915006	0.000451847
Antifolate resistance	Pancreatic cancer	258	160	1281	42	31	150	0.008718037	0.001719615
Antifolate resistance	Endometrial cancer	168	119	994	27	20	99	0.004243338	0.009068055
Antifolate resistance	Glioma	201	127	1341	27	22	114	0.006889707	0.000539629
Antifolate resistance	Prostate cancer	349	203	1887	40	34	158	0.016200965	2.64E-05
Antifolate resistance	Thyroid cancer	113	84	479	19	14	58	0.059152188	0.112286156
Antifolate resistance	Basal cell carcinoma	67	54	542	10	8	35	0.006200709	0.016037377
Antifolate resistance	Melanoma	190	143	1625	20	16	69	5.53E-05	0.000181269
Antifolate resistance	Bladder cancer	180	96	759	30	18	95	0.038708769	0.039737601
Antifolate resistance	Chronic myeloid leukemia	266	146	1257	33	26	119	0.045031468	0.000567505
Antifolate resistance	Acute myeloid leukemia	194	138	997	24	30	99	0.129576087	5.32E-06
Antifolate resistance	Small cell lung cancer	285	157	1068	35	27	113	0.163981294	0.004122322
Antifolate resistance	Non-small cell lung cancer	199	132	1195	29	20	107	0.002874695	0.00947926
Antifolate resistance	Breast cancer	290	227	2904	35	36	163	5.43E-06	2.88E-09
Antifolate resistance	Hepatocellular carcinoma	319	264	2422	56	65	322	0.012027663	8.34E-08
Antifolate resistance	Gastric cancer	270	225	2775	38	33	161	7.24E-08	2.38E-07
Antifolate resistance	Central carbon metabolism in cancer	127	132	849	17	19	68	0.016331175	0.004644749
Antifolate resistance	Choline metabolism in cancer	162	139	1306	17	15	74	0.006585486	0.008473092
Antifolate resistance	Asthma	59	55	253	10	7	31	0.151622087	0.530799172
Antifolate resistance	Autoimmune thyroid disease	59	73	326	13	15	56	0.182069012	0.24155811
Antifolate resistance	Inflammatory bowel disease (IBD)	229	182	851	64	59	230	0.387632984	0.041131185
Antifolate resistance	Systemic lupus erythematosus	160	51	1777	28	19	77	9.81E-12	2.13E-14
Antifolate resistance	Rheumatoid arthritis	223	144	778	72	49	227	0.131129163	0.094912238
Antifolate resistance	Allograft rejection	92	75	381	29	26	108	0.258259464	0.113651606
Antifolate resistance	Graft-versus-host disease	90	68	329	29	27	92	0.178832944	0.012931705
Antifolate resistance	Hypertrophic cardiomyopathy (HCM)	110	77	715	16	16	49	0.001349158	1.37E-05
Antifolate resistance	Arrhythmogenic right ventricular cardiomyopathy (ARVC)	61	25	371	1	0	15	0.936186106	1
Antifolate resistance	Dilated cardiomyopathy (DCM)	98	67	783	12	12	41	0.002648198	6.31E-05
Antifolate resistance	Viral myocarditis	98	42	366	20	12	57	0.085850161	0.016727965
Antifolate resistance	Fluid shear stress and atherosclerosis	430	341	2385	93	90	491	0.298168706	0.003148242
Platinum drug resistance	Ribosome biogenesis in eukaryotes	17	11	554	0	0	72	1	1
Platinum drug resistance	RNA transport	96	82	1365	0	1	73	1	0.990441584
Platinum drug resistance	mRNA surveillance pathway	41	53	592	0	0	72	1	1
Platinum drug resistance	RNA degradation	24	10	574	0	0	72	1	1
Platinum drug resistance	PPAR signaling pathway	86	167	914	10	6	91	0.348132664	0.999788879
Platinum drug resistance	Homologous recombination	71	82	810	0	2	74	1	0.997448493
Platinum drug resistance	Fanconi anemia pathway	62	75	928	0	0	72	1	1
Platinum drug resistance	MAPK signaling pathway	1039	1623	7473	112	152	501	7.18E-08	1.91E-06
Platinum drug resistance	ErbB signaling pathway	477	708	2461	45	63	217	0.326018884	0.491847856
Platinum drug resistance	Ras signaling pathway	749	1295	6107	59	80	279	1.24E-05	0.001553825
Platinum drug resistance	Rap1 signaling pathway	636	1026	4394	44	72	253	0.104501776	0.030473689
Platinum drug resistance	Calcium signaling pathway	197	372	2499	18	28	139	0.022235777	0.051432141
Platinum drug resistance	cGMP-PKG signaling pathway	241	388	1906	22	33	132	0.09871467	0.105340625
Platinum drug resistance	cAMP signaling pathway	442	717	3288	34	42	173	0.012126978	0.235223963
Platinum drug resistance	Cytokine-cytokine receptor interaction	422	946	3382	116	167	759	0.005394911	0.999990572
Platinum drug resistance	Chemokine signaling pathway	591	846	3722	69	81	306	0.000884068	0.061215195
Platinum drug resistance	NF-kappa B signaling pathway	396	484	2028	55	63	254	0.202218037	0.380075435
Platinum drug resistance	HIF-1 signaling pathway	577	710	2465	97	112	401	0.36452582	0.68356072
Platinum drug resistance	FoxO signaling pathway	601	870	2839	58	88	263	0.381940826	0.166014845
Platinum drug resistance	Phosphatidylinositol signaling system	108	151	873	11	10	96	0.664762222	0.983467345
Platinum drug resistance	Sphingolipid signaling pathway	461	686	2172	71	73	232	0.000245625	0.543220806
Platinum drug resistance	Phospholipase D signaling pathway	412	712	2605	32	43	168	0.141152269	0.727122691
Platinum drug resistance	Neuroactive ligand-receptor interaction	321	606	3476	23	53	216	0.261971764	0.004001368
Platinum drug resistance	Cell cycle	394	329	2088	28	41	150	0.561728228	0.000118244
Platinum drug resistance	Oocyte meiosis	216	331	1460	12	24	110	0.913080517	0.62702628
Platinum drug resistance	Sulfur relay system	0	1	475	0	0	72	1	1
Platinum drug resistance	SNARE interactions in vesicular transport	31	7	516	0	0	72	1	1
Platinum drug resistance	Mitophagy - animal	214	323	1184	13	14	99	0.933964666	0.999631256
Platinum drug resistance	Autophagy - animal	383	588	1931	31	46	153	0.479916648	0.575204215
Platinum drug resistance	Protein processing in endoplasmic reticulum	228	218	1145	29	25	130	0.267353208	0.516166575
Platinum drug resistance	Endocytosis	472	327	2398	22	21	125	0.76012761	0.176222962
Platinum drug resistance	Phagosome	121	177	919	6	21	101	0.99591506	0.382222636
Platinum drug resistance	Peroxisome	44	152	712	3	5	80	0.892963232	0.999978334
Platinum drug resistance	mTOR signaling pathway	449	559	2224	48	76	227	0.38050319	0.001822494
Platinum drug resistance	PI3K-Akt signaling pathway	1182	1831	7859	115	145	482	9.48E-08	0.000239501
Platinum drug resistance	AMPK signaling pathway	298	479	1756	28	58	181	0.746085182	0.07748804
Platinum drug resistance	Apoptosis	828	745	2531	95	89	269	0.185510584	0.094467948
Platinum drug resistance	Longevity regulating pathway	354	573	1882	48	57	189	0.011225679	0.56568314
Platinum drug resistance	Longevity regulating pathway - multiple species	233	480	1454	34	42	165	0.058786079	0.989810987
Platinum drug resistance	Cellular senescence	605	692	2663	64	65	221	0.014469676	0.129229862
Platinum drug resistance	Cardiac muscle contraction	24	50	781	0	0	72	1	1
Platinum drug resistance	Adrenergic signaling in cardiomyocytes	195	369	2017	24	29	125	0.000557213	0.091739836
Platinum drug resistance	Vascular smooth muscle contraction	216	332	1652	12	20	105	0.741570447	0.649576111
Platinum drug resistance	Wnt signaling pathway	245	352	2034	26	32	136	0.009037753	0.034214145
Platinum drug resistance	Notch signaling pathway	50	51	743	0	1	73	1	0.995791913
Platinum drug resistance	Hedgehog signaling pathway	80	113	832	11	13	96	0.309711627	0.556126381
Platinum drug resistance	TGF-beta signaling pathway	198	393	1678	39	53	185	8.65E-05	0.047735147
Platinum drug resistance	Axon guidance	270	508	2316	27	33	146	0.008230884	0.454206973
Platinum drug resistance	VEGF signaling pathway	337	403	1458	51	49	197	0.182808372	0.846160612
Platinum drug resistance	Apelin signaling pathway	309	572	2196	30	36	151	0.026268369	0.767286841
Platinum drug resistance	Osteoclast differentiation	503	710	2659	78	102	362	0.097552487	0.266641664
Platinum drug resistance	Hippo signaling pathway	245	338	1814	19	33	139	0.517484577	0.070121324
Platinum drug resistance	Hippo signaling pathway - multiple species	16	25	535	0	0	72	1	1
Platinum drug resistance	Focal adhesion	550	868	3321	55	71	244	0.007277358	0.154342936
Platinum drug resistance	ECM-receptor interaction	53	89	647	2	0	74	0.989807229	1
Platinum drug resistance	Cell adhesion molecules (CAMs)	90	188	851	10	13	105	0.698127713	0.997702367
Platinum drug resistance	Adherens junction	214	253	1279	10	11	95	0.971797576	0.990307729
Platinum drug resistance	Tight junction	195	319	1345	3	8	85	0.999860573	0.999868092
Platinum drug resistance	Gap junction	193	403	1489	13	17	107	0.648681221	0.998412487
Platinum drug resistance	Signaling pathways regulating pluripotency of stem cells	329	546	2107	37	56	178	0.033307144	0.048780407
Platinum drug resistance	Complement and coagulation cascades	140	84	943	6	5	87	0.994504222	0.90711077
Platinum drug resistance	Platelet activation	246	395	1648	25	30	131	0.105389349	0.652342611
Platinum drug resistance	Antigen processing and presentation	134	140	849	35	27	149	0.004347915	0.31463885
Platinum drug resistance	Renin-angiotensin system	23	35	545	1	3	76	0.970746353	0.891724474
Platinum drug resistance	Toll-like receptor signaling pathway	490	624	2428	97	77	345	8.14E-05	0.948650491
Platinum drug resistance	NOD-like receptor signaling pathway	493	655	2589	86	77	315	8.28E-05	0.668036433
Platinum drug resistance	RIG-I-like receptor signaling pathway	253	339	1379	45	28	159	0.000694649	0.990167918
Platinum drug resistance	Cytosolic DNA-sensing pathway	180	215	1047	42	34	172	0.005272996	0.641997319
Platinum drug resistance	JAK-STAT signaling pathway	495	911	3652	77	110	437	0.006133547	0.474041377
Platinum drug resistance	Natural killer cell mediated cytotoxicity	426	583	2232	60	77	290	0.250904435	0.45379975
Platinum drug resistance	IL-17 signaling pathway	486	537	2201	97	67	317	8.30E-05	0.938849461
Platinum drug resistance	Th1 and Th2 cell differentiation	343	475	2152	44	37	180	0.001322492	0.724760024
Platinum drug resistance	Th17 cell differentiation	446	664	2805	64	72	324	0.028629388	0.763528269
Platinum drug resistance	T cell receptor signaling pathway	523	699	2640	71	79	268	0.003093294	0.135725327
Platinum drug resistance	B cell receptor signaling pathway	337	392	1584	38	36	161	0.251967233	0.797562917
Platinum drug resistance	Fc epsilon RI signaling pathway	365	533	1797	39	46	184	0.408147265	0.940674331
Platinum drug resistance	Fc gamma R-mediated phagocytosis	402	356	1705	34	47	178	0.945449005	0.036833167
Platinum drug resistance	TNF signaling pathway	615	668	2570	111	92	393	0.018332303	0.909317629
Platinum drug resistance	Leukocyte transendothelial migration	260	330	1463	36	25	152	0.031465012	0.980287213
Platinum drug resistance	Intestinal immune network for IgA production	101	204	844	30	45	170	0.009572016	0.245419476
Platinum drug resistance	Circadian rhythm	22	60	624	1	1	84	0.960829803	0.999893662
Platinum drug resistance	Circadian entrainment	109	285	1751	10	17	118	0.193358784	0.753503788
Platinum drug resistance	Long-term potentiation	175	261	1400	9	10	102	0.911987928	0.996352208
Platinum drug resistance	Synaptic vesicle cycle	95	39	779	0	0	72	1	1
Platinum drug resistance	Neurotrophin signaling pathway	536	780	2626	67	77	238	0.001699296	0.193272519
Platinum drug resistance	Retrograde endocannabinoid signaling	95	320	1553	15	20	111	0.002155139	0.792287697
Platinum drug resistance	Glutamatergic synapse	84	263	1660	9	11	115	0.121352325	0.984221824
Platinum drug resistance	Cholinergic synapse	240	468	2063	26	28	127	0.0021097	0.606518376
Platinum drug resistance	Serotonergic synapse	206	454	1903	15	29	121	0.325685961	0.52554695
Platinum drug resistance	GABAergic synapse	47	192	1195	5	10	90	0.276334124	0.936192517
Platinum drug resistance	Dopaminergic synapse	212	455	2190	13	26	124	0.424016678	0.515969475
Platinum drug resistance	Long-term depression	151	282	1184	15	26	119	0.5666207	0.737443644
Platinum drug resistance	Olfactory transduction	33	113	706	0	0	72	1	1
Platinum drug resistance	Taste transduction	27	51	602	1	1	74	0.973370298	0.999092762
Platinum drug resistance	Phototransduction	9	33	561	0	0	72	1	1
Platinum drug resistance	Inflammatory mediator regulation of TRP channels	202	426	1659	32	52	196	0.041380425	0.41522019
Platinum drug resistance	Regulation of actin cytoskeleton	717	789	4422	21	31	138	0.662623289	0.094600304
Platinum drug resistance	Insulin signaling pathway	418	597	2100	36	52	172	0.394568357	0.320102197
Platinum drug resistance	Insulin secretion	96	191	1133	6	15	94	0.82918291	0.642086723
Platinum drug resistance	GnRH signaling pathway	284	526	2025	23	25	132	0.150763266	0.98037183
Platinum drug resistance	Ovarian steroidogenesis	77	282	1100	11	25	114	0.163143865	0.858424121
Platinum drug resistance	Progesterone-mediated oocyte maturation	255	417	1418	23	35	132	0.608432778	0.806015418
Platinum drug resistance	Estrogen signaling pathway	472	567	2367	70	61	249	0.000648383	0.442541917
Platinum drug resistance	Melanogenesis	204	359	1705	13	17	103	0.464038502	0.904965148
Platinum drug resistance	Prolactin signaling pathway	369	609	1937	52	66	224	0.057347448	0.773569922
Platinum drug resistance	Thyroid hormone synthesis	113	140	903	5	5	82	0.985125653	0.998127701
Platinum drug resistance	Thyroid hormone signaling pathway	464	562	1979	60	62	210	0.040455692	0.378305526
Platinum drug resistance	Adipocytokine signaling pathway	282	494	1703	40	59	202	0.112607449	0.50275772
Platinum drug resistance	Oxytocin signaling pathway	280	429	2530	20	25	127	0.061908756	0.232366055
Platinum drug resistance	Glucagon signaling pathway	186	299	1371	8	8	88	0.929767968	0.999669568
Platinum drug resistance	Regulation of lipolysis in adipocytes	114	282	1049	21	34	136	0.049886248	0.734721575
Platinum drug resistance	Renin secretion	88	171	1070	3	8	85	0.978633782	0.975872838
Platinum drug resistance	Aldosterone synthesis and secretion	130	194	1226	6	8	86	0.912226625	0.975635386
Platinum drug resistance	Relaxin signaling pathway	466	723	2670	78	76	306	0.000106099	0.842922846
Platinum drug resistance	Type II diabetes mellitus	169	333	1122	28	42	150	0.115927425	0.71670884
Platinum drug resistance	Insulin resistance	400	677	2215	66	87	301	0.038256851	0.769482957
Platinum drug resistance	Non-alcoholic fatty liver disease (NAFLD)	549	788	2495	90	114	363	0.094577615	0.553629827
Platinum drug resistance	AGE-RAGE signaling pathway in diabetic complications	629	773	2963	119	116	476	0.017455654	0.838653597
Platinum drug resistance	Cushing syndrome	331	435	2229	15	17	105	0.60998671	0.843247254
Platinum drug resistance	Type I diabetes mellitus	153	249	973	58	74	264	0.00099623	0.163125742
Platinum drug resistance	Maturity onset diabetes of the young	24	84	646	3	10	85	0.63301302	0.696275698
Platinum drug resistance	Aldosterone-regulated sodium reabsorption	122	200	844	20	32	129	0.400087538	0.411958466
Platinum drug resistance	Endocrine and other factor-regulated calcium reabsorption	126	127	830	10	16	101	0.963348989	0.484233012
Platinum drug resistance	Vasopressin-regulated water reabsorption	44	44	615	0	2	74	1	0.978562146
Platinum drug resistance	Proximal tubule bicarbonate reclamation	11	3	484	2	0	74	0.520893812	1
Platinum drug resistance	Salivary secretion	91	177	978	6	15	94	0.892259307	0.756580181
Platinum drug resistance	Gastric acid secretion	72	162	973	3	5	80	0.948355966	0.998898605
Platinum drug resistance	Pancreatic secretion	81	130	825	3	5	80	0.990649362	0.998024488
Platinum drug resistance	Carbohydrate digestion and absorption	90	108	674	11	11	94	0.743464062	0.920829447
Platinum drug resistance	Fat digestion and absorption	32	17	526	2	0	74	0.955948382	1
Platinum drug resistance	Bile secretion	72	376	1067	0	2	74	1	1
Platinum drug resistance	Mineral absorption	75	198	828	12	13	99	0.170801788	0.998467124
Platinum drug resistance	Alzheimer disease	397	387	1651	61	64	217	0.079534371	0.01634206
Platinum drug resistance	Parkinson disease	154	162	888	10	1	83	0.937167074	0.999999978
Platinum drug resistance	Amyotrophic lateral sclerosis (ALS)	270	294	1134	45	45	175	0.289500255	0.560802689
Platinum drug resistance	Huntington disease	348	318	1341	39	25	138	0.287740508	0.961875558
Platinum drug resistance	Prion diseases	194	233	1031	47	43	192	0.018635996	0.56341352
Platinum drug resistance	Cocaine addiction	98	148	926	12	7	94	0.282796611	0.996912444
Platinum drug resistance	Amphetamine addiction	119	172	1199	3	5	97	0.997987786	0.999254785
Platinum drug resistance	Morphine addiction	73	219	1274	3	6	82	0.864165876	0.997791616
Platinum drug resistance	Alcoholism	347	470	3541	11	20	111	0.532471372	0.091267947
Platinum drug resistance	Bacterial invasion of epithelial cells	271	220	1247	13	15	103	0.995292577	0.839200624
Platinum drug resistance	Vibrio cholerae infection	55	72	622	6	7	87	0.811935821	0.906417273
Platinum drug resistance	Epithelial cell signaling in Helicobacter pylori infection	268	349	1311	24	13	113	0.453290165	0.99998799
Platinum drug resistance	Pathogenic Escherichia coli infection	122	97	798	5	13	92	0.999475105	0.318183195
Platinum drug resistance	Shigellosis	261	250	1227	21	13	108	0.724491928	0.993812455
Platinum drug resistance	Salmonella infection	327	337	1546	53	55	236	0.324062846	0.297548813
Platinum drug resistance	Pertussis	387	432	1794	69	72	331	0.663571954	0.879241854
Platinum drug resistance	Legionellosis	381	267	1379	89	56	287	0.086839874	0.500583028
Platinum drug resistance	Leishmaniasis	309	493	1827	81	91	368	0.00272651	0.876750523
Platinum drug resistance	Chagas disease (American trypanosomiasis)	569	717	2606	136	132	552	0.042166066	0.986324651
Platinum drug resistance	African trypanosomiasis	218	224	1106	72	72	307	0.033006425	0.060784619
Platinum drug resistance	Malaria	199	314	1213	69	75	324	0.004133617	0.918350288
Platinum drug resistance	Toxoplasmosis	529	642	2265	120	108	430	0.008543319	0.957353935
Platinum drug resistance	Amoebiasis	380	422	1771	83	86	368	0.30477484	0.615762393
Platinum drug resistance	Staphylococcus aureus infection	86	64	687	12	13	105	0.693467887	0.160131918
Platinum drug resistance	Tuberculosis	637	780	3013	133	135	583	0.148349524	0.959117288
Platinum drug resistance	Hepatitis C	745	928	3187	110	111	366	0.001055992	0.313760141
Platinum drug resistance	Measles	705	760	2837	127	119	420	0.003832754	0.23644393
Platinum drug resistance	Human cytomegalovirus infection	1000	1246	5210	157	152	578	4.40E-07	0.085915354
Platinum drug resistance	Influenza A	702	719	2925	146	128	559	0.106455713	0.860670057
Platinum drug resistance	Human T-cell leukemia virus 1 infection	737	898	3734	87	90	307	9.52E-05	0.015767522
Platinum drug resistance	Herpes simplex virus 1 infection	688	739	2806	144	119	477	0.001139341	0.791289125
Platinum drug resistance	Epstein-Barr virus infection	775	852	3595	103	93	325	5.18E-06	0.018485142
Platinum drug resistance	Pathways in cancer	1937	2558	16118	222	243	1006	1.14E-20	1.30E-12
Platinum drug resistance	Transcriptional misregulation in cancer	555	589	2678	59	60	219	0.012882534	0.028877842
Platinum drug resistance	Viral carcinogenesis	682	662	3370	58	48	189	0.000300109	0.027855567
Platinum drug resistance	Chemical carcinogenesis	99	274	937	16	35	124	0.221961118	0.641902395
Platinum drug resistance	Proteoglycans in cancer	840	1072	4314	115	136	475	0.004038824	0.025798874
Platinum drug resistance	MicroRNAs in cancer	693	848	2999	85	85	300	0.015533464	0.514566497
Platinum drug resistance	Colorectal cancer	547	632	2094	68	73	226	0.088620325	0.253802515
Platinum drug resistance	Renal cell carcinoma	328	489	1650	33	39	148	0.249970079	0.844228079
Platinum drug resistance	Pancreatic cancer	505	595	1935	73	66	231	0.027068133	0.799022736
Platinum drug resistance	Endometrial cancer	369	469	1514	53	48	176	0.038373841	0.889133178
Platinum drug resistance	Glioma	397	571	1866	45	52	182	0.135843409	0.759694812
Platinum drug resistance	Prostate cancer	635	760	2506	77	75	238	0.006430497	0.362822644
Platinum drug resistance	Thyroid cancer	196	252	1003	28	32	133	0.355810961	0.655438736
Platinum drug resistance	Basal cell carcinoma	123	144	1007	19	19	110	0.063417797	0.209168025
Platinum drug resistance	Melanoma	498	642	2181	35	37	144	0.364326025	0.868031542
Platinum drug resistance	Bladder cancer	312	390	1376	51	38	177	0.025007903	0.989557854
Platinum drug resistance	Chronic myeloid leukemia	507	524	1880	60	61	207	0.268806599	0.319844027
Platinum drug resistance	Acute myeloid leukemia	383	475	1634	44	51	177	0.348587959	0.562658966
Platinum drug resistance	Small cell lung cancer	524	460	1731	66	53	198	0.179915703	0.503855751
Platinum drug resistance	Non-small cell lung cancer	427	490	1660	54	47	180	0.098000226	0.875166153
Platinum drug resistance	Breast cancer	667	841	3438	56	75	224	0.019789058	0.001041623
Platinum drug resistance	Hepatocellular carcinoma	589	808	2850	90	131	357	0.015315017	0.000155853
Platinum drug resistance	Gastric cancer	685	822	3318	60	75	222	0.011020805	0.001136293
Platinum drug resistance	Central carbon metabolism in cancer	287	463	1385	34	38	144	0.211501555	0.977990246
Platinum drug resistance	Choline metabolism in cancer	389	591	1906	28	32	138	0.550701079	0.986207211
Platinum drug resistance	Asthma	64	155	726	18	23	116	0.007021786	0.708365698
Platinum drug resistance	Autoimmune thyroid disease	85	215	837	23	34	139	0.006964902	0.677048672
Platinum drug resistance	Inflammatory bowel disease (IBD)	299	399	1708	85	99	453	0.225736321	0.828484083
Platinum drug resistance	Systemic lupus erythematosus	288	243	2491	33	43	177	0.002765917	3.03E-09
Platinum drug resistance	Rheumatoid arthritis	264	398	1577	85	92	425	0.022312241	0.981105542
Platinum drug resistance	Allograft rejection	152	222	949	53	59	228	0.00065455	0.176696632
Platinum drug resistance	Graft-versus-host disease	137	222	908	52	69	239	0.000781347	0.039912719
Platinum drug resistance	Hypertrophic cardiomyopathy (HCM)	133	252	1321	26	44	158	0.005194206	0.002701115
Platinum drug resistance	Arrhythmogenic right ventricular cardiomyopathy (ARVC)	55	91	781	0	0	72	1	1
Platinum drug resistance	Dilated cardiomyopathy (DCM)	104	201	1311	18	34	132	0.012184366	0.000708531
Platinum drug resistance	Viral myocarditis	219	132	887	36	19	133	0.277921039	0.626225144
Platinum drug resistance	Fluid shear stress and atherosclerosis	662	989	3379	150	161	631	0.002313453	0.991043334
Ribosome biogenesis in eukaryotes	RNA transport	9	94	782	0	0	0	1	1
Ribosome biogenesis in eukaryotes	mRNA surveillance pathway	1	0	85	0	0	0	1	1
Ribosome biogenesis in eukaryotes	RNA degradation	9	338	465	0	0	0	1	1
Ribosome biogenesis in eukaryotes	PPAR signaling pathway	2	20	269	0	0	3	1	1
Ribosome biogenesis in eukaryotes	Homologous recombination	4	0	302	0	0	0	1	1
Ribosome biogenesis in eukaryotes	Fanconi anemia pathway	3	0	436	0	0	0	1	1
Ribosome biogenesis in eukaryotes	MAPK signaling pathway	27	91	5636	0	0	258	1	1
Ribosome biogenesis in eukaryotes	ErbB signaling pathway	12	48	1514	0	0	78	1	1
Ribosome biogenesis in eukaryotes	Ras signaling pathway	14	63	4818	0	0	119	1	1
Ribosome biogenesis in eukaryotes	Rap1 signaling pathway	18	40	3228	0	0	103	1	1
Ribosome biogenesis in eukaryotes	Calcium signaling pathway	1	5	1542	0	0	21	1	1
Ribosome biogenesis in eukaryotes	cGMP-PKG signaling pathway	11	30	1080	0	0	15	1	1
Ribosome biogenesis in eukaryotes	cAMP signaling pathway	22	26	2144	0	0	50	1	1
Ribosome biogenesis in eukaryotes	Cytokine-cytokine receptor interaction	1	28	1671	0	0	427	1	1
Ribosome biogenesis in eukaryotes	Chemokine signaling pathway	22	20	2572	0	0	139	1	1
Ribosome biogenesis in eukaryotes	NF-kappa B signaling pathway	11	23	879	0	0	77	1	1
Ribosome biogenesis in eukaryotes	HIF-1 signaling pathway	14	46	1322	0	0	200	1	1
Ribosome biogenesis in eukaryotes	FoxO signaling pathway	29	54	1638	0	0	88	1	1
Ribosome biogenesis in eukaryotes	Phosphatidylinositol signaling system	7	9	249	0	0	4	1	1
Ribosome biogenesis in eukaryotes	Sphingolipid signaling pathway	20	22	1207	0	0	77	1	1
Ribosome biogenesis in eukaryotes	Phospholipase D signaling pathway	4	44	1657	0	0	51	1	1
Ribosome biogenesis in eukaryotes	Neuroactive ligand-receptor interaction	0	7	2142	0	0	68	1	1
Ribosome biogenesis in eukaryotes	Cell cycle	39	40	1217	0	0	17	1	1
Ribosome biogenesis in eukaryotes	Oocyte meiosis	22	33	632	0	0	5	1	1
Ribosome biogenesis in eukaryotes	Sulfur relay system	0	0	60	0	0	0	1	1
Ribosome biogenesis in eukaryotes	SNARE interactions in vesicular transport	1	1	66	0	0	0	1	1
Ribosome biogenesis in eukaryotes	Mitophagy - animal	15	22	296	0	0	0	1	1
Ribosome biogenesis in eukaryotes	Autophagy - animal	9	34	1010	0	0	27	1	1
Ribosome biogenesis in eukaryotes	Protein processing in endoplasmic reticulum	7	8	337	0	0	11	1	1
Ribosome biogenesis in eukaryotes	Endocytosis	9	4	1202	0	0	10	1	1
Ribosome biogenesis in eukaryotes	Phagosome	9	2	218	0	0	2	1	1
Ribosome biogenesis in eukaryotes	Peroxisome	0	2	104	0	0	0	1	1
Ribosome biogenesis in eukaryotes	mTOR signaling pathway	27	45	1336	0	0	65	1	1
Ribosome biogenesis in eukaryotes	PI3K-Akt signaling pathway	48	71	6452	0	0	298	1	1
Ribosome biogenesis in eukaryotes	AMPK signaling pathway	17	47	854	0	0	40	1	1
Ribosome biogenesis in eukaryotes	Apoptosis	27	22	1509	0	0	113	1	1
Ribosome biogenesis in eukaryotes	Longevity regulating pathway	24	45	897	0	0	45	1	1
Ribosome biogenesis in eukaryotes	Longevity regulating pathway - multiple species	16	38	561	0	0	28	1	1
Ribosome biogenesis in eukaryotes	Cellular senescence	36	56	1569	0	0	65	1	1
Ribosome biogenesis in eukaryotes	Cardiac muscle contraction	3	0	296	0	0	0	1	1
Ribosome biogenesis in eukaryotes	Adrenergic signaling in cardiomyocytes	8	11	1236	0	0	12	1	1
Ribosome biogenesis in eukaryotes	Vascular smooth muscle contraction	8	4	762	0	0	2	1	1
Ribosome biogenesis in eukaryotes	Wnt signaling pathway	42	36	1104	0	0	12	1	1
Ribosome biogenesis in eukaryotes	Notch signaling pathway	14	3	245	0	0	0	1	1
Ribosome biogenesis in eukaryotes	Hedgehog signaling pathway	23	2	254	0	0	0	1	1
Ribosome biogenesis in eukaryotes	TGF-beta signaling pathway	6	52	779	0	0	27	1	1
Ribosome biogenesis in eukaryotes	Axon guidance	13	15	1417	0	0	24	1	1
Ribosome biogenesis in eukaryotes	VEGF signaling pathway	5	17	620	0	0	55	1	1
Ribosome biogenesis in eukaryotes	Apelin signaling pathway	21	11	1185	0	0	27	1	1
Ribosome biogenesis in eukaryotes	Osteoclast differentiation	22	32	1506	0	0	158	1	1
Ribosome biogenesis in eukaryotes	Hippo signaling pathway	51	26	899	0	0	15	1	1
Ribosome biogenesis in eukaryotes	Hippo signaling pathway - multiple species	7	0	87	0	0	0	1	1
Ribosome biogenesis in eukaryotes	Focal adhesion	26	32	2269	0	0	100	1	1
Ribosome biogenesis in eukaryotes	ECM-receptor interaction	1	1	93	0	0	0	1	1
Ribosome biogenesis in eukaryotes	Cell adhesion molecules (CAMs)	24	4	187	0	0	10	1	1
Ribosome biogenesis in eukaryotes	Adherens junction	24	12	485	0	0	5	1	1
Ribosome biogenesis in eukaryotes	Tight junction	26	4	476	0	0	2	1	1
Ribosome biogenesis in eukaryotes	Gap junction	7	10	561	0	0	9	1	1
Ribosome biogenesis in eukaryotes	Signaling pathways regulating pluripotency of stem cells	27	39	1244	0	0	39	1	1
Ribosome biogenesis in eukaryotes	Complement and coagulation cascades	5	3	313	0	0	4	1	1
Ribosome biogenesis in eukaryotes	Platelet activation	11	13	894	0	0	19	1	1
Ribosome biogenesis in eukaryotes	Antigen processing and presentation	4	15	180	0	0	15	1	1
Ribosome biogenesis in eukaryotes	Renin-angiotensin system	2	1	76	0	0	0	1	1
Ribosome biogenesis in eukaryotes	Toll-like receptor signaling pathway	15	29	1287	0	0	151	1	1
Ribosome biogenesis in eukaryotes	NOD-like receptor signaling pathway	18	23	1330	0	0	120	1	1
Ribosome biogenesis in eukaryotes	RIG-I-like receptor signaling pathway	12	16	440	0	0	19	1	1
Ribosome biogenesis in eukaryotes	Cytosolic DNA-sensing pathway	10	5	253	0	0	24	1	1
Ribosome biogenesis in eukaryotes	JAK-STAT signaling pathway	5	41	2360	0	0	235	1	1
Ribosome biogenesis in eukaryotes	Natural killer cell mediated cytotoxicity	9	23	1206	0	0	119	1	1
Ribosome biogenesis in eukaryotes	IL-17 signaling pathway	20	21	963	0	0	106	1	1
Ribosome biogenesis in eukaryotes	Th1 and Th2 cell differentiation	19	11	1040	0	0	36	1	1
Ribosome biogenesis in eukaryotes	Th17 cell differentiation	21	25	1450	0	0	131	1	1
Ribosome biogenesis in eukaryotes	T cell receptor signaling pathway	23	25	1600	0	0	94	1	1
Ribosome biogenesis in eukaryotes	B cell receptor signaling pathway	21	11	775	0	0	42	1	1
Ribosome biogenesis in eukaryotes	Fc epsilon RI signaling pathway	4	20	917	0	0	58	1	1
Ribosome biogenesis in eukaryotes	Fc gamma R-mediated phagocytosis	9	12	943	0	0	56	1	1
Ribosome biogenesis in eukaryotes	TNF signaling pathway	17	27	1420	0	0	179	1	1
Ribosome biogenesis in eukaryotes	Leukocyte transendothelial migration	18	14	618	0	0	25	1	1
Ribosome biogenesis in eukaryotes	Intestinal immune network for IgA production	0	3	128	0	0	23	1	1
Ribosome biogenesis in eukaryotes	Circadian rhythm	14	4	146	0	0	10	1	1
Ribosome biogenesis in eukaryotes	Circadian entrainment	4	7	983	0	0	20	1	1
Ribosome biogenesis in eukaryotes	Long-term potentiation	2	5	612	0	0	12	1	1
Ribosome biogenesis in eukaryotes	Synaptic vesicle cycle	1	2	234	0	0	0	1	1
Ribosome biogenesis in eukaryotes	Neurotrophin signaling pathway	28	18	1628	0	0	90	1	1
Ribosome biogenesis in eukaryotes	Retrograde endocannabinoid signaling	2	5	758	0	0	8	1	1
Ribosome biogenesis in eukaryotes	Glutamatergic synapse	2	5	935	0	0	24	1	1
Ribosome biogenesis in eukaryotes	Cholinergic synapse	4	17	1272	0	0	15	1	1
Ribosome biogenesis in eukaryotes	Serotonergic synapse	1	12	946	0	0	9	1	1
Ribosome biogenesis in eukaryotes	GABAergic synapse	0	2	544	0	0	3	1	1
Ribosome biogenesis in eukaryotes	Dopaminergic synapse	8	10	1290	0	0	18	1	1
Ribosome biogenesis in eukaryotes	Long-term depression	1	6	409	0	0	9	1	1
Ribosome biogenesis in eukaryotes	Olfactory transduction	2	0	148	0	0	0	1	1
Ribosome biogenesis in eukaryotes	Taste transduction	0	0	110	0	0	0	1	1
Ribosome biogenesis in eukaryotes	Phototransduction	1	0	106	0	0	0	1	1
Ribosome biogenesis in eukaryotes	Inflammatory mediator regulation of TRP channels	3	14	694	0	0	48	1	1
Ribosome biogenesis in eukaryotes	Regulation of actin cytoskeleton	17	38	3171	0	0	28	1	1
Ribosome biogenesis in eukaryotes	Insulin signaling pathway	22	49	1196	0	0	45	1	1
Ribosome biogenesis in eukaryotes	Insulin secretion	2	28	462	0	0	1	1	1
Ribosome biogenesis in eukaryotes	GnRH signaling pathway	5	19	919	0	0	17	1	1
Ribosome biogenesis in eukaryotes	Ovarian steroidogenesis	0	23	350	0	0	6	1	1
Ribosome biogenesis in eukaryotes	Progesterone-mediated oocyte maturation	13	42	594	0	0	15	1	1
Ribosome biogenesis in eukaryotes	Estrogen signaling pathway	11	27	1319	0	0	96	1	1
Ribosome biogenesis in eukaryotes	Melanogenesis	20	17	822	0	0	3	1	1
Ribosome biogenesis in eukaryotes	Prolactin signaling pathway	16	41	935	0	0	75	1	1
Ribosome biogenesis in eukaryotes	Thyroid hormone synthesis	1	7	244	0	0	0	1	1
Ribosome biogenesis in eukaryotes	Thyroid hormone signaling pathway	31	38	1010	0	0	59	1	1
Ribosome biogenesis in eukaryotes	Adipocytokine signaling pathway	18	23	653	0	0	40	1	1
Ribosome biogenesis in eukaryotes	Oxytocin signaling pathway	21	16	1548	0	0	14	1	1
Ribosome biogenesis in eukaryotes	Glucagon signaling pathway	15	21	576	0	0	0	1	1
Ribosome biogenesis in eukaryotes	Regulation of lipolysis in adipocytes	2	28	359	0	0	18	1	1
Ribosome biogenesis in eukaryotes	Renin secretion	3	5	405	0	0	2	1	1
Ribosome biogenesis in eukaryotes	Aldosterone synthesis and secretion	4	8	500	0	0	0	1	1
Ribosome biogenesis in eukaryotes	Relaxin signaling pathway	18	19	1573	0	0	125	1	1
Ribosome biogenesis in eukaryotes	Type II diabetes mellitus	3	35	309	0	0	17	1	1
Ribosome biogenesis in eukaryotes	Insulin resistance	31	79	1107	0	0	106	1	1
Ribosome biogenesis in eukaryotes	Non-alcoholic fatty liver disease (NAFLD)	22	65	1275	0	0	154	1	1
Ribosome biogenesis in eukaryotes	AGE-RAGE signaling pathway in diabetic complications	18	37	1731	0	0	261	1	1
Ribosome biogenesis in eukaryotes	Cushing syndrome	24	45	1238	0	0	4	1	1
Ribosome biogenesis in eukaryotes	Type I diabetes mellitus	0	33	199	0	0	69	1	1
Ribosome biogenesis in eukaryotes	Maturity onset diabetes of the young	1	27	152	0	0	0	1	1
Ribosome biogenesis in eukaryotes	Aldosterone-regulated sodium reabsorption	4	33	214	0	0	12	1	1
Ribosome biogenesis in eukaryotes	Endocrine and other factor-regulated calcium reabsorption	2	6	171	0	0	3	1	1
Ribosome biogenesis in eukaryotes	Vasopressin-regulated water reabsorption	1	4	118	0	0	0	1	1
Ribosome biogenesis in eukaryotes	Proximal tubule bicarbonate reclamation	0	0	56	0	0	0	1	1
Ribosome biogenesis in eukaryotes	Salivary secretion	1	3	300	0	0	1	1	1
Ribosome biogenesis in eukaryotes	Gastric acid secretion	5	2	332	0	0	0	1	1
Ribosome biogenesis in eukaryotes	Pancreatic secretion	1	3	204	0	0	0	1	1
Ribosome biogenesis in eukaryotes	Carbohydrate digestion and absorption	2	8	108	0	0	2	1	1
Ribosome biogenesis in eukaryotes	Fat digestion and absorption	1	0	64	0	0	0	1	1
Ribosome biogenesis in eukaryotes	Bile secretion	1	20	244	0	0	0	1	1
Ribosome biogenesis in eukaryotes	Mineral absorption	1	17	173	0	0	2	1	1
Ribosome biogenesis in eukaryotes	Alzheimer disease	13	23	703	0	0	45	1	1
Ribosome biogenesis in eukaryotes	Parkinson disease	4	6	218	0	0	0	1	1
Ribosome biogenesis in eukaryotes	Amyotrophic lateral sclerosis (ALS)	4	11	305	0	0	35	1	1
Ribosome biogenesis in eukaryotes	Huntington disease	6	29	436	0	0	15	1	1
Ribosome biogenesis in eukaryotes	Prion diseases	2	19	255	0	0	42	1	1
Ribosome biogenesis in eukaryotes	Cocaine addiction	8	5	279	0	0	3	1	1
Ribosome biogenesis in eukaryotes	Amphetamine addiction	7	9	510	0	0	17	1	1
Ribosome biogenesis in eukaryotes	Morphine addiction	1	2	571	0	0	1	1	1
Ribosome biogenesis in eukaryotes	Alcoholism	8	7	2387	0	0	14	1	1
Ribosome biogenesis in eukaryotes	Bacterial invasion of epithelial cells	22	8	530	0	0	6	1	1
Ribosome biogenesis in eukaryotes	Vibrio cholerae infection	7	3	91	0	0	2	1	1
Ribosome biogenesis in eukaryotes	Epithelial cell signaling in Helicobacter pylori infection	11	8	320	0	0	4	1	1
Ribosome biogenesis in eukaryotes	Pathogenic Escherichia coli infection	22	29	216	0	0	2	1	1
Ribosome biogenesis in eukaryotes	Shigellosis	20	9	371	0	0	5	1	1
Ribosome biogenesis in eukaryotes	Salmonella infection	18	15	562	0	0	68	1	1
Ribosome biogenesis in eukaryotes	Pertussis	10	23	685	0	0	129	1	1
Ribosome biogenesis in eukaryotes	Legionellosis	9	21	419	0	0	82	1	1
Ribosome biogenesis in eukaryotes	Leishmaniasis	13	28	739	0	0	139	1	1
Ribosome biogenesis in eukaryotes	Chagas disease (American trypanosomiasis)	15	30	1346	0	0	302	1	1
Ribosome biogenesis in eukaryotes	African trypanosomiasis	0	15	278	0	0	104	1	1
Ribosome biogenesis in eukaryotes	Malaria	0	20	306	0	0	108	1	1
Ribosome biogenesis in eukaryotes	Toxoplasmosis	13	16	1157	0	0	207	1	1
Ribosome biogenesis in eukaryotes	Amoebiasis	6	30	679	0	0	133	1	1
Ribosome biogenesis in eukaryotes	Staphylococcus aureus infection	1	2	126	0	0	8	1	1
Ribosome biogenesis in eukaryotes	Tuberculosis	14	28	1783	0	0	354	1	1
Ribosome biogenesis in eukaryotes	Hepatitis C	40	63	2049	0	0	186	1	1
Ribosome biogenesis in eukaryotes	Measles	25	27	1634	0	0	230	1	1
Ribosome biogenesis in eukaryotes	Human cytomegalovirus infection	32	82	3898	0	0	364	1	1
Ribosome biogenesis in eukaryotes	Influenza A	22	42	1725	0	0	327	1	1
Ribosome biogenesis in eukaryotes	Human T-cell leukemia virus 1 infection	31	79	2484	0	0	126	1	1
Ribosome biogenesis in eukaryotes	Herpes simplex virus 1 infection	22	27	1668	0	0	278	1	1
Ribosome biogenesis in eukaryotes	Epstein-Barr virus infection	26	45	2349	0	0	150	1	1
Ribosome biogenesis in eukaryotes	Pathways in cancer	69	125	14874	0	0	858	1	1
Ribosome biogenesis in eukaryotes	Transcriptional misregulation in cancer	26	80	1390	0	0	47	1	1
Ribosome biogenesis in eukaryotes	Viral carcinogenesis	37	34	2133	0	0	44	1	1
Ribosome biogenesis in eukaryotes	Chemical carcinogenesis	1	11	250	0	0	12	1	1
Ribosome biogenesis in eukaryotes	Proteoglycans in cancer	26	59	3124	0	0	265	1	1
Ribosome biogenesis in eukaryotes	MicroRNAs in cancer	22	48	1598	0	0	115	1	1
Ribosome biogenesis in eukaryotes	Colorectal cancer	20	40	1146	0	0	78	1	1
Ribosome biogenesis in eukaryotes	Renal cell carcinoma	7	20	766	0	0	23	1	1
Ribosome biogenesis in eukaryotes	Pancreatic cancer	16	20	944	0	0	76	1	1
Ribosome biogenesis in eukaryotes	Endometrial cancer	27	52	722	0	0	38	1	1
Ribosome biogenesis in eukaryotes	Glioma	11	21	981	0	0	51	1	1
Ribosome biogenesis in eukaryotes	Prostate cancer	33	57	1488	0	0	81	1	1
Ribosome biogenesis in eukaryotes	Thyroid cancer	14	35	267	0	0	11	1	1
Ribosome biogenesis in eukaryotes	Basal cell carcinoma	22	11	390	0	0	3	1	1
Ribosome biogenesis in eukaryotes	Melanoma	14	19	1261	0	0	19	1	1
Ribosome biogenesis in eukaryotes	Bladder cancer	11	33	463	0	0	33	1	1
Ribosome biogenesis in eukaryotes	Chronic myeloid leukemia	21	37	946	0	0	57	1	1
Ribosome biogenesis in eukaryotes	Acute myeloid leukemia	12	38	747	0	0	40	1	1
Ribosome biogenesis in eukaryotes	Small cell lung cancer	19	43	748	0	0	47	1	1
Ribosome biogenesis in eukaryotes	Non-small cell lung cancer	8	21	829	0	0	44	1	1
Ribosome biogenesis in eukaryotes	Breast cancer	39	59	2421	0	0	78	1	1
Ribosome biogenesis in eukaryotes	Hepatocellular carcinoma	43	62	1880	0	0	187	1	1
Ribosome biogenesis in eukaryotes	Gastric cancer	42	50	2308	0	0	76	1	1
Ribosome biogenesis in eukaryotes	Central carbon metabolism in cancer	10	34	570	0	0	18	1	1
Ribosome biogenesis in eukaryotes	Choline metabolism in cancer	9	28	978	0	0	28	1	1
Ribosome biogenesis in eukaryotes	Asthma	0	8	101	0	0	3	1	1
Ribosome biogenesis in eukaryotes	Autoimmune thyroid disease	0	4	134	0	0	14	1	1
Ribosome biogenesis in eukaryotes	Inflammatory bowel disease (IBD)	10	18	624	0	0	197	1	1
Ribosome biogenesis in eukaryotes	Systemic lupus erythematosus	2	10	1558	0	0	29	1	1
Ribosome biogenesis in eukaryotes	Rheumatoid arthritis	1	23	525	0	0	176	1	1
Ribosome biogenesis in eukaryotes	Allograft rejection	0	11	185	0	0	55	1	1
Ribosome biogenesis in eukaryotes	Graft-versus-host disease	1	14	158	0	0	54	1	1
Ribosome biogenesis in eukaryotes	Hypertrophic cardiomyopathy (HCM)	17	12	551	0	0	16	1	1
Ribosome biogenesis in eukaryotes	Arrhythmogenic right ventricular cardiomyopathy (ARVC)	15	9	245	0	0	0	1	1
Ribosome biogenesis in eukaryotes	Dilated cardiomyopathy (DCM)	9	11	612	0	0	8	1	1
Ribosome biogenesis in eukaryotes	Viral myocarditis	7	1	170	0	0	11	1	1
Ribosome biogenesis in eukaryotes	Fluid shear stress and atherosclerosis	33	33	2059	0	0	422	1	1
RNA transport	mRNA surveillance pathway	332	24	1081	0	0	0	1	1
RNA transport	RNA degradation	29	105	908	0	0	0	1	1
RNA transport	PPAR signaling pathway	24	52	984	1	0	4	0.094187779	1
RNA transport	Homologous recombination	2	27	988	0	0	0	1	1
RNA transport	Fanconi anemia pathway	1	2	1097	0	0	0	1	1
RNA transport	MAPK signaling pathway	213	403	6795	4	3	265	0.969898869	0.999988847
RNA transport	ErbB signaling pathway	17	177	2297	1	2	81	0.457993575	0.989251619
RNA transport	Ras signaling pathway	21	342	5765	1	4	124	0.367087079	0.942394966
RNA transport	Rap1 signaling pathway	16	233	4080	1	2	106	0.344245002	0.986282579
RNA transport	Calcium signaling pathway	1	41	2239	0	0	21	1	1
RNA transport	cGMP-PKG signaling pathway	19	135	1854	1	2	18	0.169956907	0.381473643
RNA transport	cAMP signaling pathway	27	146	2930	1	0	51	0.378885116	1
RNA transport	Cytokine-cytokine receptor interaction	9	128	2440	6	0	433	0.001566388	1
RNA transport	Chemokine signaling pathway	23	166	3380	2	0	141	0.248848437	1
RNA transport	NF-kappa B signaling pathway	47	78	1638	2	0	79	0.673011194	1
RNA transport	HIF-1 signaling pathway	48	185	2119	3	3	206	0.860951025	0.999999364
RNA transport	FoxO signaling pathway	42	264	2522	3	2	93	0.200205407	0.999655847
RNA transport	Phosphatidylinositol signaling system	0	31	925	0	0	4	1	1
RNA transport	Sphingolipid signaling pathway	19	117	1962	2	0	79	0.176408219	1
RNA transport	Phospholipase D signaling pathway	13	192	2475	1	2	54	0.249849689	0.931322444
RNA transport	Neuroactive ligand-receptor interaction	4	61	2861	1	0	69	0.093082677	1
RNA transport	Cell cycle	67	217	2083	1	1	19	0.464164066	0.877523501
RNA transport	Oocyte meiosis	24	215	1477	1	2	8	0.123111255	0.328777781
RNA transport	Sulfur relay system	0	0	721	0	0	0	1	1
RNA transport	SNARE interactions in vesicular transport	0	2	727	0	0	0	1	1
RNA transport	Mitophagy - animal	11	117	1064	0	0	0	1	1
RNA transport	Autophagy - animal	12	172	1805	1	3	31	0.18822024	0.579106869
RNA transport	Protein processing in endoplasmic reticulum	238	35	1243	0	0	11	1	1
RNA transport	Endocytosis	229	60	2139	0	0	10	1	1
RNA transport	Phagosome	2	20	890	0	0	2	1	1
RNA transport	Peroxisome	3	17	783	0	0	0	1	1
RNA transport	mTOR signaling pathway	44	212	2125	2	3	70	0.429166977	0.977112625
RNA transport	PI3K-Akt signaling pathway	94	438	7464	3	4	305	0.745573642	0.999990146
RNA transport	AMPK signaling pathway	14	167	1616	1	3	44	0.321627575	0.850247666
RNA transport	Apoptosis	60	122	2289	2	0	115	0.814478881	1
RNA transport	Longevity regulating pathway	47	180	1682	1	3	49	0.755660398	0.910517973
RNA transport	Longevity regulating pathway - multiple species	185	134	1485	0	3	30	1	0.517909629
RNA transport	Cellular senescence	57	287	2469	4	3	72	0.082422937	0.993114826
RNA transport	Cardiac muscle contraction	0	0	954	0	0	0	1	1
RNA transport	Adrenergic signaling in cardiomyocytes	9	75	1962	1	0	13	0.05819234	1
RNA transport	Vascular smooth muscle contraction	10	53	1474	1	0	3	0.020228652	1
RNA transport	Wnt signaling pathway	30	106	1860	0	1	13	1	0.53483113
RNA transport	Notch signaling pathway	7	8	904	0	0	0	1	1
RNA transport	Hedgehog signaling pathway	4	12	906	0	0	0	1	1
RNA transport	TGF-beta signaling pathway	24	189	1595	3	2	32	0.011155553	0.908577848
RNA transport	Axon guidance	17	93	2160	1	0	25	0.180161447	1
RNA transport	VEGF signaling pathway	18	88	1365	1	0	56	0.531806886	1
RNA transport	Apelin signaling pathway	60	143	2017	2	1	30	0.223723711	0.891684577
RNA transport	Osteoclast differentiation	32	144	2289	5	0	163	0.072498468	1
RNA transport	Hippo signaling pathway	70	87	1640	2	1	18	0.177410728	0.627084493
RNA transport	Hippo signaling pathway - multiple species	0	2	743	0	0	0	1	1
RNA transport	Focal adhesion	27	177	3076	1	0	101	0.595587175	1
RNA transport	ECM-receptor interaction	2	6	760	0	0	0	1	1
RNA transport	Cell adhesion molecules (CAMs)	4	25	849	0	0	10	1	1
RNA transport	Adherens junction	27	96	1257	1	0	6	0.12238325	1
RNA transport	Tight junction	64	60	1231	0	0	2	1	1
RNA transport	Gap junction	12	98	1315	1	0	10	0.08788606	1
RNA transport	Signaling pathways regulating pluripotency of stem cells	28	162	2029	1	1	41	0.437558577	0.968164714
RNA transport	Complement and coagulation cascades	1	2	969	1	0	5	0.005159959	1
RNA transport	Platelet activation	7	75	1613	1	0	20	0.083782298	1
RNA transport	Antigen processing and presentation	234	41	1097	1	0	16	0.979114456	1
RNA transport	Renin-angiotensin system	1	5	740	0	0	0	1	1
RNA transport	Toll-like receptor signaling pathway	24	130	2058	4	0	155	0.101013915	1
RNA transport	NOD-like receptor signaling pathway	25	140	2115	5	0	125	0.013586531	1
RNA transport	RIG-I-like receptor signaling pathway	11	50	1134	1	0	20	0.178489792	1
RNA transport	Cytosolic DNA-sensing pathway	9	18	926	2	0	26	0.024187378	1
RNA transport	JAK-STAT signaling pathway	8	166	3149	2	1	238	0.117716899	0.999998507
RNA transport	Natural killer cell mediated cytotoxicity	20	117	1972	2	0	121	0.350014224	1
RNA transport	IL-17 signaling pathway	28	95	1706	6	0	112	0.008011873	1
RNA transport	Th1 and Th2 cell differentiation	23	77	1771	2	0	38	0.085511189	1
RNA transport	Th17 cell differentiation	42	147	2254	5	0	136	0.10518039	1
RNA transport	T cell receptor signaling pathway	26	137	2376	3	0	97	0.087023482	1
RNA transport	B cell receptor signaling pathway	22	86	1512	1	0	43	0.4723098	1
RNA transport	Fc epsilon RI signaling pathway	11	99	1664	2	0	60	0.057051908	1
RNA transport	Fc gamma R-mediated phagocytosis	13	90	1686	1	1	58	0.366656429	0.960773377
RNA transport	TNF signaling pathway	30	131	2198	6	2	187	0.036971635	0.999915868
RNA transport	Leukocyte transendothelial migration	12	51	1310	1	0	26	0.214621447	1
RNA transport	Intestinal immune network for IgA production	3	17	806	3	0	26	2.99E-05	1
RNA transport	Circadian rhythm	1	16	806	0	0	10	1	1
RNA transport	Circadian entrainment	6	73	1712	1	0	21	0.071479008	1
RNA transport	Long-term potentiation	10	52	1328	1	0	13	0.093995004	1
RNA transport	Synaptic vesicle cycle	0	3	895	0	0	0	1	1
RNA transport	Neurotrophin signaling pathway	28	151	2422	1	0	91	0.659873003	1
RNA transport	Retrograde endocannabinoid signaling	9	63	1484	1	0	9	0.053417343	1
RNA transport	Glutamatergic synapse	7	60	1656	1	0	25	0.101184072	1
RNA transport	Cholinergic synapse	9	122	2043	1	0	16	0.068446369	1
RNA transport	Serotonergic synapse	10	101	1705	1	0	10	0.057274369	1
RNA transport	GABAergic synapse	0	46	1249	0	0	3	1	1
RNA transport	Dopaminergic synapse	4	84	2021	0	0	18	1	1
RNA transport	Long-term depression	8	47	1118	1	0	10	0.069567128	1
RNA transport	Olfactory transduction	0	13	820	0	0	0	1	1
RNA transport	Taste transduction	0	8	779	0	0	0	1	1
RNA transport	Phototransduction	0	4	770	0	0	0	1	1
RNA transport	Inflammatory mediator regulation of TRP channels	6	53	1397	2	0	50	0.017179477	1
RNA transport	Regulation of actin cytoskeleton	38	225	3943	1	2	31	0.260188457	0.53555601
RNA transport	Insulin signaling pathway	76	196	2029	1	3	49	0.849466851	0.867543108
RNA transport	Insulin secretion	31	103	1227	0	2	3	1	0.019800268
RNA transport	GnRH signaling pathway	12	122	1690	1	0	18	0.12095442	1
RNA transport	Ovarian steroidogenesis	1	104	1093	0	2	8	1	0.172135538
RNA transport	Progesterone-mediated oocyte maturation	11	228	1439	1	2	18	0.129728372	0.805089025
RNA transport	Estrogen signaling pathway	185	187	2314	2	0	98	0.997653873	1
RNA transport	Melanogenesis	11	94	1551	1	0	4	0.02809532	1
RNA transport	Prolactin signaling pathway	46	186	1771	1	4	80	0.884034216	0.976298796
RNA transport	Thyroid hormone synthesis	32	40	969	0	0	0	1	1
RNA transport	Thyroid hormone signaling pathway	36	161	1799	1	1	61	0.714727817	0.997036705
RNA transport	Adipocytokine signaling pathway	15	104	1392	1	0	41	0.362851791	1
RNA transport	Oxytocin signaling pathway	19	102	2293	1	0	15	0.117673719	1
RNA transport	Glucagon signaling pathway	36	89	1326	0	0	0	1	1
RNA transport	Regulation of lipolysis in adipocytes	0	99	1089	0	2	20	1	0.556163803
RNA transport	Renin secretion	1	29	1088	0	0	2	1	1
RNA transport	Aldosterone synthesis and secretion	3	47	1199	0	0	0	1	1
RNA transport	Relaxin signaling pathway	29	173	2399	3	0	128	0.199030868	1
RNA transport	Type II diabetes mellitus	38	124	1094	2	2	21	0.163281257	0.708233349
RNA transport	Insulin resistance	21	274	1953	2	3	111	0.337304423	0.999993762
RNA transport	Non-alcoholic fatty liver disease (NAFLD)	21	229	2078	4	2	160	0.072277869	0.999999922
RNA transport	AGE-RAGE signaling pathway in diabetic complications	48	169	2554	7	0	268	0.233428415	1
RNA transport	Cushing syndrome	17	188	2035	1	0	5	0.04111674	1
RNA transport	Type I diabetes mellitus	4	84	915	3	2	74	0.001918584	0.994607957
RNA transport	Maturity onset diabetes of the young	29	102	916	0	2	2	1	0.012291503
RNA transport	Aldosterone-regulated sodium reabsorption	8	103	949	1	2	15	0.120089657	0.497016349
RNA transport	Endocrine and other factor-regulated calcium reabsorption	1	31	856	0	0	3	1	1
RNA transport	Vasopressin-regulated water reabsorption	1	15	790	0	0	0	1	1
RNA transport	Proximal tubule bicarbonate reclamation	0	0	717	0	0	0	1	1
RNA transport	Salivary secretion	0	22	979	0	0	1	1	1
RNA transport	Gastric acid secretion	1	12	999	0	0	0	1	1
RNA transport	Pancreatic secretion	0	13	874	0	0	0	1	1
RNA transport	Carbohydrate digestion and absorption	0	28	787	0	0	2	1	1
RNA transport	Fat digestion and absorption	4	0	728	0	0	0	1	1
RNA transport	Bile secretion	6	67	957	0	0	0	1	1
RNA transport	Mineral absorption	1	33	850	0	0	2	1	1
RNA transport	Alzheimer disease	14	69	1411	3	0	48	0.010334455	1
RNA transport	Parkinson disease	3	10	882	0	0	0	1	1
RNA transport	Amyotrophic lateral sclerosis (ALS)	7	46	1004	1	0	36	0.226158191	1
RNA transport	Huntington disease	16	104	1182	1	0	16	0.197053178	1
RNA transport	Prion diseases	71	61	1027	3	0	45	0.615025396	1
RNA transport	Cocaine addiction	6	51	984	0	0	3	1	1
RNA transport	Amphetamine addiction	9	51	1215	0	0	17	1	1
RNA transport	Morphine addiction	0	41	1270	0	0	1	1	1
RNA transport	Alcoholism	156	209	3398	1	0	15	0.506602544	1
RNA transport	Bacterial invasion of epithelial cells	19	44	1224	0	0	6	1	1
RNA transport	Vibrio cholerae infection	1	9	752	0	0	2	1	1
RNA transport	Epithelial cell signaling in Helicobacter pylori infection	12	66	1040	0	0	4	1	1
RNA transport	Pathogenic Escherichia coli infection	13	21	860	0	0	2	1	1
RNA transport	Shigellosis	23	60	1086	1	0	6	0.12079449	1
RNA transport	Salmonella infection	23	77	1290	3	0	71	0.128650271	1
RNA transport	Pertussis	19	92	1424	4	3	136	0.099726794	0.995414757
RNA transport	Legionellosis	189	50	1280	3	0	85	0.999891892	1
RNA transport	Leishmaniasis	19	109	1487	4	0	143	0.101775236	1
RNA transport	Chagas disease (American trypanosomiasis)	32	121	2115	8	0	310	0.084589648	1
RNA transport	African trypanosomiasis	7	31	962	3	0	107	0.033542949	1
RNA transport	Malaria	12	62	1021	5	0	113	0.006369995	1
RNA transport	Toxoplasmosis	196	92	2077	3	0	210	0.999999909	1
RNA transport	Amoebiasis	17	68	1389	4	0	137	0.078144372	1
RNA transport	Staphylococcus aureus infection	1	8	793	0	0	8	1	1
RNA transport	Tuberculosis	50	129	2581	5	0	359	0.845555725	1
RNA transport	Hepatitis C	42	209	2844	2	1	189	0.780091775	0.999999677
RNA transport	Measles	202	124	2591	3	0	233	0.999999383	1
RNA transport	Human cytomegalovirus infection	55	325	4809	5	2	371	0.420564657	1
RNA transport	Influenza A	205	166	2673	5	0	332	0.999999978	1
RNA transport	Human T-cell leukemia virus 1 infection	122	333	3490	5	3	134	0.507131597	0.99986339
RNA transport	Herpes simplex virus 1 infection	141	128	2530	4	0	282	0.999955502	1
RNA transport	Epstein-Barr virus infection	40	169	3148	2	1	153	0.586829415	0.999826489
RNA transport	Pathways in cancer	149	641	16126	6	4	868	0.819408063	1
RNA transport	Transcriptional misregulation in cancer	101	233	2279	3	1	51	0.395590247	0.996170718
RNA transport	Viral carcinogenesis	159	330	3212	1	0	45	0.899822784	1
RNA transport	Chemical carcinogenesis	3	41	943	0	0	12	1	1
RNA transport	Proteoglycans in cancer	46	257	4001	4	2	271	0.379572808	0.999999833
RNA transport	MicroRNAs in cancer	105	189	2473	2	1	118	0.965783929	0.999933634
RNA transport	Colorectal cancer	67	168	1982	2	2	82	0.775749409	0.994652493
RNA transport	Renal cell carcinoma	12	137	1549	2	2	27	0.017346272	0.705549551
RNA transport	Pancreatic cancer	33	139	1741	2	1	79	0.446658128	0.998807709
RNA transport	Endometrial cancer	21	153	1478	1	1	40	0.440189833	0.988123658
RNA transport	Glioma	23	126	1759	1	0	52	0.500728043	1
RNA transport	Prostate cancer	39	267	2365	2	2	85	0.412348991	0.999618928
RNA transport	Thyroid cancer	19	115	1013	2	1	14	0.026531053	0.817066787
RNA transport	Basal cell carcinoma	10	46	1074	0	0	3	1	1
RNA transport	Melanoma	26	159	2074	1	0	20	0.223903541	1
RNA transport	Bladder cancer	25	118	1223	2	1	36	0.165837575	0.975492388
RNA transport	Chronic myeloid leukemia	46	146	1741	2	1	60	0.476081568	0.995254198
RNA transport	Acute myeloid leukemia	47	153	1547	1	2	43	0.739536626	0.937598633
RNA transport	Small cell lung cancer	24	108	1479	0	1	48	1	0.975303374
RNA transport	Non-small cell lung cancer	17	113	1591	1	0	45	0.387536727	1
RNA transport	Breast cancer	18	293	3295	1	2	81	0.361856861	0.995618034
RNA transport	Hepatocellular carcinoma	37	228	2701	2	2	191	0.749108202	0.999999494
RNA transport	Gastric cancer	40	238	3155	2	2	80	0.269504724	0.986639062
RNA transport	Central carbon metabolism in cancer	43	139	1369	1	1	20	0.474191209	0.884348139
RNA transport	Choline metabolism in cancer	14	166	1769	1	1	30	0.213647827	0.949303202
RNA transport	Asthma	1	23	778	1	0	4	0.005141388	1
RNA transport	Autoimmune thyroid disease	1	24	816	1	0	15	0.018382353	1
RNA transport	Inflammatory bowel disease (IBD)	23	72	1352	5	0	202	0.252036464	1
RNA transport	Systemic lupus erythematosus	205	133	2545	1	0	30	0.920697654	1
RNA transport	Rheumatoid arthritis	8	67	1237	5	0	181	0.002451751	1
RNA transport	Allograft rejection	2	31	868	2	0	57	0.004241545	1
RNA transport	Graft-versus-host disease	5	34	843	4	0	58	9.63E-05	1
RNA transport	Hypertrophic cardiomyopathy (HCM)	5	36	1224	3	0	19	3.12E-05	1
RNA transport	Arrhythmogenic right ventricular cardiomyopathy (ARVC)	4	29	915	0	0	0	1	1
RNA transport	Dilated cardiomyopathy (DCM)	4	37	1294	2	0	10	0.000320087	1
RNA transport	Viral myocarditis	7	22	852	0	0	11	1	1
RNA transport	Fluid shear stress and atherosclerosis	66	160	2869	4	0	426	0.992592891	1
mRNA surveillance pathway	RNA degradation	0	27	112	0	0	0	1	1
mRNA surveillance pathway	PPAR signaling pathway	6	21	246	0	0	3	1	1
mRNA surveillance pathway	Homologous recombination	0	10	280	0	0	0	1	1
mRNA surveillance pathway	Fanconi anemia pathway	0	0	405	0	0	0	1	1
mRNA surveillance pathway	MAPK signaling pathway	192	254	5936	0	0	258	1	1
mRNA surveillance pathway	ErbB signaling pathway	141	113	1680	0	0	78	1	1
mRNA surveillance pathway	Ras signaling pathway	153	251	5117	0	1	120	1	0.997776508
mRNA surveillance pathway	Rap1 signaling pathway	156	142	3440	0	0	103	1	1
mRNA surveillance pathway	Calcium signaling pathway	28	63	1599	0	0	21	1	1
mRNA surveillance pathway	cGMP-PKG signaling pathway	76	82	1156	0	0	15	1	1
mRNA surveillance pathway	cAMP signaling pathway	114	100	2264	0	0	50	1	1
mRNA surveillance pathway	Cytokine-cytokine receptor interaction	13	47	1674	0	0	427	1	1
mRNA surveillance pathway	Chemokine signaling pathway	128	129	2759	0	0	139	1	1
mRNA surveillance pathway	NF-kappa B signaling pathway	11	34	874	0	0	77	1	1
mRNA surveillance pathway	HIF-1 signaling pathway	55	105	1394	0	0	200	1	1
mRNA surveillance pathway	FoxO signaling pathway	154	143	1824	0	0	88	1	1
mRNA surveillance pathway	Phosphatidylinositol signaling system	12	112	329	0	0	4	1	1
mRNA surveillance pathway	Sphingolipid signaling pathway	115	51	1198	0	0	77	1	1
mRNA surveillance pathway	Phospholipase D signaling pathway	107	138	1826	0	0	51	1	1
mRNA surveillance pathway	Neuroactive ligand-receptor interaction	17	21	2145	0	0	68	1	1
mRNA surveillance pathway	Cell cycle	85	100	1295	0	0	17	1	1
mRNA surveillance pathway	Oocyte meiosis	64	146	627	0	0	5	1	1
mRNA surveillance pathway	Sulfur relay system	0	0	32	0	0	0	1	1
mRNA surveillance pathway	SNARE interactions in vesicular transport	14	0	50	0	0	0	1	1
mRNA surveillance pathway	Mitophagy - animal	39	73	359	0	0	0	1	1
mRNA surveillance pathway	Autophagy - animal	106	119	1134	0	0	27	1	1
mRNA surveillance pathway	Protein processing in endoplasmic reticulum	5	10	309	0	0	11	1	1
mRNA surveillance pathway	Endocytosis	36	64	1261	0	0	10	1	1
mRNA surveillance pathway	Phagosome	7	5	191	0	0	2	1	1
mRNA surveillance pathway	Peroxisome	1	3	78	0	0	0	1	1
mRNA surveillance pathway	mTOR signaling pathway	120	193	1549	0	0	65	1	1
mRNA surveillance pathway	PI3K-Akt signaling pathway	189	212	6499	0	0	298	1	1
mRNA surveillance pathway	AMPK signaling pathway	56	98	848	0	0	40	1	1
mRNA surveillance pathway	Apoptosis	103	49	1584	0	0	113	1	1
mRNA surveillance pathway	Longevity regulating pathway	75	125	1000	0	0	45	1	1
mRNA surveillance pathway	Longevity regulating pathway - multiple species	71	104	654	0	0	28	1	1
mRNA surveillance pathway	Cellular senescence	145	112	1689	0	1	66	1	0.990158026
mRNA surveillance pathway	Cardiac muscle contraction	17	0	282	0	0	0	1	1
mRNA surveillance pathway	Adrenergic signaling in cardiomyocytes	72	68	1221	0	0	12	1	1
mRNA surveillance pathway	Vascular smooth muscle contraction	82	48	842	0	0	2	1	1
mRNA surveillance pathway	Wnt signaling pathway	52	203	1292	0	0	12	1	1
mRNA surveillance pathway	Notch signaling pathway	0	30	230	0	0	0	1	1
mRNA surveillance pathway	Hedgehog signaling pathway	15	36	252	0	0	0	1	1
mRNA surveillance pathway	TGF-beta signaling pathway	34	133	841	0	0	27	1	1
mRNA surveillance pathway	Axon guidance	74	58	1493	0	0	24	1	1
mRNA surveillance pathway	VEGF signaling pathway	102	45	717	0	0	55	1	1
mRNA surveillance pathway	Apelin signaling pathway	121	96	1342	0	0	27	1	1
mRNA surveillance pathway	Osteoclast differentiation	63	82	1569	0	0	158	1	1
mRNA surveillance pathway	Hippo signaling pathway	82	135	911	0	0	15	1	1
mRNA surveillance pathway	Hippo signaling pathway - multiple species	4	1	57	0	0	0	1	1
mRNA surveillance pathway	Focal adhesion	116	117	2406	0	0	100	1	1
mRNA surveillance pathway	ECM-receptor interaction	1	1	65	0	0	0	1	1
mRNA surveillance pathway	Cell adhesion molecules (CAMs)	5	7	143	0	0	10	1	1
mRNA surveillance pathway	Adherens junction	37	75	557	0	0	5	1	1
mRNA surveillance pathway	Tight junction	25	89	500	0	0	2	1	1
mRNA surveillance pathway	Gap junction	76	94	686	0	0	9	1	1
mRNA surveillance pathway	Signaling pathways regulating pluripotency of stem cells	137	166	1453	0	0	39	1	1
mRNA surveillance pathway	Complement and coagulation cascades	3	0	280	0	0	4	1	1
mRNA surveillance pathway	Platelet activation	57	82	972	0	0	19	1	1
mRNA surveillance pathway	Antigen processing and presentation	1	47	181	0	0	15	1	1
mRNA surveillance pathway	Renin-angiotensin system	1	0	46	0	0	0	1	1
mRNA surveillance pathway	Toll-like receptor signaling pathway	55	61	1331	0	0	151	1	1
mRNA surveillance pathway	NOD-like receptor signaling pathway	22	53	1336	0	0	120	1	1
mRNA surveillance pathway	RIG-I-like receptor signaling pathway	4	19	407	0	0	19	1	1
mRNA surveillance pathway	Cytosolic DNA-sensing pathway	11	6	227	0	0	24	1	1
mRNA surveillance pathway	JAK-STAT signaling pathway	63	83	2432	0	0	235	1	1
mRNA surveillance pathway	Natural killer cell mediated cytotoxicity	111	54	1311	0	0	119	1	1
mRNA surveillance pathway	IL-17 signaling pathway	29	40	963	0	0	106	1	1
mRNA surveillance pathway	Th1 and Th2 cell differentiation	21	50	1053	0	0	36	1	1
mRNA surveillance pathway	Th17 cell differentiation	30	85	1491	0	0	131	1	1
mRNA surveillance pathway	T cell receptor signaling pathway	117	66	1707	0	0	94	1	1
mRNA surveillance pathway	B cell receptor signaling pathway	105	34	854	0	0	42	1	1
mRNA surveillance pathway	Fc epsilon RI signaling pathway	110	33	1008	0	0	58	1	1
mRNA surveillance pathway	Fc gamma R-mediated phagocytosis	83	59	1036	0	0	56	1	1
mRNA surveillance pathway	TNF signaling pathway	49	57	1454	0	1	180	1	0.999543748
mRNA surveillance pathway	Leukocyte transendothelial migration	31	31	620	0	0	25	1	1
mRNA surveillance pathway	Intestinal immune network for IgA production	5	8	110	0	0	23	1	1
mRNA surveillance pathway	Circadian rhythm	26	12	138	0	0	10	1	1
mRNA surveillance pathway	Circadian entrainment	36	67	1047	0	0	20	1	1
mRNA surveillance pathway	Long-term potentiation	106	45	722	0	0	12	1	1
mRNA surveillance pathway	Synaptic vesicle cycle	7	6	216	0	0	0	1	1
mRNA surveillance pathway	Neurotrophin signaling pathway	142	65	1761	0	0	90	1	1
mRNA surveillance pathway	Retrograde endocannabinoid signaling	21	60	804	0	0	8	1	1
mRNA surveillance pathway	Glutamatergic synapse	22	66	988	0	0	24	1	1
mRNA surveillance pathway	Cholinergic synapse	83	85	1391	0	0	15	1	1
mRNA surveillance pathway	Serotonergic synapse	96	73	1074	0	0	9	1	1
mRNA surveillance pathway	GABAergic synapse	10	65	589	0	0	3	1	1
mRNA surveillance pathway	Dopaminergic synapse	66	81	1293	0	0	18	1	1
mRNA surveillance pathway	Long-term depression	95	19	449	0	0	9	1	1
mRNA surveillance pathway	Olfactory transduction	10	41	169	0	0	0	1	1
mRNA surveillance pathway	Taste transduction	3	38	123	0	0	0	1	1
mRNA surveillance pathway	Phototransduction	6	2	85	0	0	0	1	1
mRNA surveillance pathway	Inflammatory mediator regulation of TRP channels	19	60	728	0	0	48	1	1
mRNA surveillance pathway	Regulation of actin cytoskeleton	155	154	3382	0	0	28	1	1
mRNA surveillance pathway	Insulin signaling pathway	145	136	1371	0	0	45	1	1
mRNA surveillance pathway	Insulin secretion	14	93	511	0	0	1	1	1
mRNA surveillance pathway	GnRH signaling pathway	86	117	1070	0	0	17	1	1
mRNA surveillance pathway	Ovarian steroidogenesis	1	106	406	0	0	6	1	1
mRNA surveillance pathway	Progesterone-mediated oocyte maturation	102	130	743	0	0	15	1	1
mRNA surveillance pathway	Estrogen signaling pathway	110	143	1506	0	0	96	1	1
mRNA surveillance pathway	Melanogenesis	83	155	995	0	0	3	1	1
mRNA surveillance pathway	Prolactin signaling pathway	101	106	1057	0	1	76	1	0.999763112
mRNA surveillance pathway	Thyroid hormone synthesis	4	52	264	0	0	0	1	1
mRNA surveillance pathway	Thyroid hormone signaling pathway	119	107	1139	0	0	59	1	1
mRNA surveillance pathway	Adipocytokine signaling pathway	42	47	673	0	0	40	1	1
mRNA surveillance pathway	Oxytocin signaling pathway	107	106	1674	0	0	14	1	1
mRNA surveillance pathway	Glucagon signaling pathway	52	71	635	0	0	0	1	1
mRNA surveillance pathway	Regulation of lipolysis in adipocytes	33	96	430	0	0	18	1	1
mRNA surveillance pathway	Renin secretion	12	43	424	0	0	2	1	1
mRNA surveillance pathway	Aldosterone synthesis and secretion	16	50	526	0	0	0	1	1
mRNA surveillance pathway	Relaxin signaling pathway	112	125	1745	0	0	125	1	1
mRNA surveillance pathway	Type II diabetes mellitus	16	74	333	0	0	17	1	1
mRNA surveillance pathway	Insulin resistance	58	130	1148	0	0	106	1	1
mRNA surveillance pathway	Non-alcoholic fatty liver disease (NAFLD)	59	132	1351	0	0	154	1	1
mRNA surveillance pathway	AGE-RAGE signaling pathway in diabetic complications	95	83	1826	0	0	261	1	1
mRNA surveillance pathway	Cushing syndrome	72	227	1440	0	0	4	1	1
mRNA surveillance pathway	Type I diabetes mellitus	5	47	190	0	0	69	1	1
mRNA surveillance pathway	Maturity onset diabetes of the young	0	73	169	0	0	0	1	1
mRNA surveillance pathway	Aldosterone-regulated sodium reabsorption	29	64	242	0	0	12	1	1
mRNA surveillance pathway	Endocrine and other factor-regulated calcium reabsorption	6	54	195	0	0	3	1	1
mRNA surveillance pathway	Vasopressin-regulated water reabsorption	2	43	130	0	0	0	1	1
mRNA surveillance pathway	Proximal tubule bicarbonate reclamation	0	0	28	0	0	0	1	1
mRNA surveillance pathway	Salivary secretion	13	39	320	0	0	1	1	1
mRNA surveillance pathway	Gastric acid secretion	11	37	345	0	0	0	1	1
mRNA surveillance pathway	Pancreatic secretion	8	10	190	0	0	0	1	1
mRNA surveillance pathway	Carbohydrate digestion and absorption	32	11	113	0	0	2	1	1
mRNA surveillance pathway	Fat digestion and absorption	0	0	35	0	0	0	1	1
mRNA surveillance pathway	Bile secretion	0	58	253	0	0	0	1	1
mRNA surveillance pathway	Mineral absorption	0	23	150	0	0	2	1	1
mRNA surveillance pathway	Alzheimer disease	33	22	694	0	0	45	1	1
mRNA surveillance pathway	Parkinson disease	3	38	221	0	0	0	1	1
mRNA surveillance pathway	Amyotrophic lateral sclerosis (ALS)	14	17	293	0	0	35	1	1
mRNA surveillance pathway	Huntington disease	38	62	473	0	0	15	1	1
mRNA surveillance pathway	Prion diseases	20	66	292	0	0	42	1	1
mRNA surveillance pathway	Cocaine addiction	15	61	314	0	0	3	1	1
mRNA surveillance pathway	Amphetamine addiction	25	60	542	0	0	17	1	1
mRNA surveillance pathway	Morphine addiction	11	54	605	0	0	1	1	1
mRNA surveillance pathway	Alcoholism	179	55	2571	0	0	14	1	1
mRNA surveillance pathway	Bacterial invasion of epithelial cells	19	37	528	0	0	6	1	1
mRNA surveillance pathway	Vibrio cholerae infection	4	37	94	0	0	2	1	1
mRNA surveillance pathway	Epithelial cell signaling in Helicobacter pylori infection	13	57	343	0	0	4	1	1
mRNA surveillance pathway	Pathogenic Escherichia coli infection	22	16	175	0	0	2	1	1
mRNA surveillance pathway	Shigellosis	19	37	370	0	0	5	1	1
mRNA surveillance pathway	Salmonella infection	24	36	561	0	0	68	1	1
mRNA surveillance pathway	Pertussis	24	47	695	0	1	130	1	0.999959321
mRNA surveillance pathway	Legionellosis	6	20	387	0	0	82	1	1
mRNA surveillance pathway	Leishmaniasis	16	65	751	0	0	139	1	1
mRNA surveillance pathway	Chagas disease (American trypanosomiasis)	55	63	1356	0	0	302	1	1
mRNA surveillance pathway	African trypanosomiasis	5	13	253	0	0	104	1	1
mRNA surveillance pathway	Malaria	3	27	288	0	0	108	1	1
mRNA surveillance pathway	Toxoplasmosis	46	40	1186	0	0	207	1	1
mRNA surveillance pathway	Amoebiasis	11	66	692	0	0	133	1	1
mRNA surveillance pathway	Staphylococcus aureus infection	4	6	105	0	0	8	1	1
mRNA surveillance pathway	Tuberculosis	83	78	1874	0	0	354	1	1
mRNA surveillance pathway	Hepatitis C	180	133	2106	0	0	186	1	1
mRNA surveillance pathway	Measles	49	63	1696	0	0	230	1	1
mRNA surveillance pathway	Human cytomegalovirus infection	149	213	4118	0	0	364	1	1
mRNA surveillance pathway	Influenza A	70	76	1776	0	0	327	1	1
mRNA surveillance pathway	Human T-cell leukemia virus 1 infection	108	227	2699	0	1	127	1	0.999989232
mRNA surveillance pathway	Herpes simplex virus 1 infection	43	79	1708	0	0	278	1	1
mRNA surveillance pathway	Epstein-Barr virus infection	59	253	2562	0	0	150	1	1
mRNA surveillance pathway	Pathways in cancer	239	489	15380	0	1	859	1	1
mRNA surveillance pathway	Transcriptional misregulation in cancer	48	146	1450	0	0	47	1	1
mRNA surveillance pathway	Viral carcinogenesis	153	176	2363	0	0	44	1	1
mRNA surveillance pathway	Chemical carcinogenesis	1	16	227	0	0	12	1	1
mRNA surveillance pathway	Proteoglycans in cancer	167	224	3393	0	0	265	1	1
mRNA surveillance pathway	MicroRNAs in cancer	102	97	1699	0	0	115	1	1
mRNA surveillance pathway	Colorectal cancer	174	94	1326	0	0	78	1	1
mRNA surveillance pathway	Renal cell carcinoma	125	60	896	0	1	24	1	0.814740882
mRNA surveillance pathway	Pancreatic cancer	120	92	1092	0	0	76	1	1
mRNA surveillance pathway	Endometrial cancer	158	97	870	0	0	38	1	1
mRNA surveillance pathway	Glioma	149	73	1143	0	0	51	1	1
mRNA surveillance pathway	Prostate cancer	151	160	1681	0	0	81	1	1
mRNA surveillance pathway	Thyroid cancer	75	51	316	0	0	11	1	1
mRNA surveillance pathway	Basal cell carcinoma	37	113	479	0	0	3	1	1
mRNA surveillance pathway	Melanoma	152	81	1433	0	0	19	1	1
mRNA surveillance pathway	Bladder cancer	110	76	577	0	0	33	1	1
mRNA surveillance pathway	Chronic myeloid leukemia	146	77	1083	0	0	57	1	1
mRNA surveillance pathway	Acute myeloid leukemia	130	71	870	0	0	40	1	1
mRNA surveillance pathway	Small cell lung cancer	49	53	760	0	0	47	1	1
mRNA surveillance pathway	Non-small cell lung cancer	138	76	986	0	0	44	1	1
mRNA surveillance pathway	Breast cancer	188	275	2758	0	0	78	1	1
mRNA surveillance pathway	Hepatocellular carcinoma	182	241	2170	0	0	187	1	1
mRNA surveillance pathway	Gastric cancer	195	242	2625	0	0	76	1	1
mRNA surveillance pathway	Central carbon metabolism in cancer	99	54	651	0	0	18	1	1
mRNA surveillance pathway	Choline metabolism in cancer	111	108	1132	0	0	28	1	1
mRNA surveillance pathway	Asthma	0	9	74	0	0	3	1	1
mRNA surveillance pathway	Autoimmune thyroid disease	4	7	113	0	0	14	1	1
mRNA surveillance pathway	Inflammatory bowel disease (IBD)	6	42	616	0	0	197	1	1
mRNA surveillance pathway	Systemic lupus erythematosus	80	15	1613	0	0	29	1	1
mRNA surveillance pathway	Rheumatoid arthritis	9	33	515	0	0	176	1	1
mRNA surveillance pathway	Allograft rejection	4	13	163	0	0	55	1	1
mRNA surveillance pathway	Graft-versus-host disease	5	14	134	0	0	54	1	1
mRNA surveillance pathway	Hypertrophic cardiomyopathy (HCM)	24	15	533	0	0	16	1	1
mRNA surveillance pathway	Arrhythmogenic right ventricular cardiomyopathy (ARVC)	25	17	235	0	0	0	1	1
mRNA surveillance pathway	Dilated cardiomyopathy (DCM)	17	49	630	0	0	8	1	1
mRNA surveillance pathway	Viral myocarditis	8	9	151	0	0	11	1	1
mRNA surveillance pathway	Fluid shear stress and atherosclerosis	67	75	2107	0	0	422	1	1
RNA degradation	PPAR signaling pathway	0	26	287	0	0	3	1	1
RNA degradation	Homologous recombination	0	0	312	0	0	0	1	1
RNA degradation	Fanconi anemia pathway	0	1	448	0	0	0	1	1
RNA degradation	MAPK signaling pathway	11	137	5680	0	1	259	1	0.998456324
RNA degradation	ErbB signaling pathway	7	67	1542	0	0	78	1	1
RNA degradation	Ras signaling pathway	6	98	4859	0	1	120	1	0.91589997
RNA degradation	Rap1 signaling pathway	4	61	3249	0	1	104	1	0.865124015
RNA degradation	Calcium signaling pathway	0	6	1556	0	0	21	1	1
RNA degradation	cGMP-PKG signaling pathway	5	69	1127	0	1	16	1	0.638637279
RNA degradation	cAMP signaling pathway	7	62	2179	0	0	50	1	1
RNA degradation	Cytokine-cytokine receptor interaction	17	31	1704	0	0	427	1	1
RNA degradation	Chemokine signaling pathway	20	35	2599	0	0	139	1	1
RNA degradation	NF-kappa B signaling pathway	17	15	903	0	0	77	1	1
RNA degradation	HIF-1 signaling pathway	36	82	1369	0	1	201	1	0.999998569
RNA degradation	FoxO signaling pathway	196	93	1858	0	1	89	1	0.990766872
RNA degradation	Phosphatidylinositol signaling system	0	3	250	0	0	4	1	1
RNA degradation	Sphingolipid signaling pathway	11	36	1226	0	0	77	1	1
RNA degradation	Phospholipase D signaling pathway	16	58	1697	0	1	52	1	0.840636821
RNA degradation	Neuroactive ligand-receptor interaction	0	29	2178	0	0	68	1	1
RNA degradation	Cell cycle	5	39	1196	0	0	17	1	1
RNA degradation	Oocyte meiosis	3	39	633	0	1	6	1	0.318263344
RNA degradation	Sulfur relay system	0	0	74	0	0	0	1	1
RNA degradation	SNARE interactions in vesicular transport	0	2	80	0	0	0	1	1
RNA degradation	Mitophagy - animal	6	72	367	0	0	0	1	1
RNA degradation	Autophagy - animal	61	61	1103	0	1	28	1	0.800787358
RNA degradation	Protein processing in endoplasmic reticulum	4	19	359	0	0	11	1	1
RNA degradation	Endocytosis	2	11	1216	0	0	10	1	1
RNA degradation	Phagosome	0	8	229	0	0	2	1	1
RNA degradation	Peroxisome	1	7	124	0	0	0	1	1
RNA degradation	mTOR signaling pathway	98	59	1435	0	1	66	1	0.941405152
RNA degradation	PI3K-Akt signaling pathway	106	119	6572	0	1	299	1	0.996274715
RNA degradation	AMPK signaling pathway	189	82	1071	0	1	41	1	0.964242727
RNA degradation	Apoptosis	15	47	1536	0	0	113	1	1
RNA degradation	Longevity regulating pathway	206	86	1134	0	1	46	1	0.975398817
RNA degradation	Longevity regulating pathway - multiple species	190	64	775	0	1	29	1	0.921756318
RNA degradation	Cellular senescence	22	70	1583	0	0	65	1	1
RNA degradation	Cardiac muscle contraction	0	0	307	0	0	0	1	1
RNA degradation	Adrenergic signaling in cardiomyocytes	3	22	1256	0	0	12	1	1
RNA degradation	Vascular smooth muscle contraction	4	14	782	0	0	2	1	1
RNA degradation	Wnt signaling pathway	4	43	1126	0	0	12	1	1
RNA degradation	Notch signaling pathway	1	4	247	0	0	0	1	1
RNA degradation	Hedgehog signaling pathway	1	0	244	0	0	0	1	1
RNA degradation	TGF-beta signaling pathway	6	84	825	0	0	27	1	1
RNA degradation	Axon guidance	3	14	1420	0	0	24	1	1
RNA degradation	VEGF signaling pathway	6	22	640	0	0	55	1	1
RNA degradation	Apelin signaling pathway	206	36	1409	0	0	27	1	1
RNA degradation	Osteoclast differentiation	5	43	1514	0	0	158	1	1
RNA degradation	Hippo signaling pathway	1	26	863	0	0	15	1	1
RNA degradation	Hippo signaling pathway - multiple species	0	1	95	0	0	0	1	1
RNA degradation	Focal adhesion	7	53	2285	0	0	100	1	1
RNA degradation	ECM-receptor interaction	2	3	110	0	0	0	1	1
RNA degradation	Cell adhesion molecules (CAMs)	0	6	179	0	0	10	1	1
RNA degradation	Adherens junction	3	16	506	0	0	5	1	1
RNA degradation	Tight junction	190	23	673	0	0	2	1	1
RNA degradation	Gap junction	4	15	577	0	0	9	1	1
RNA degradation	Signaling pathways regulating pluripotency of stem cells	5	59	1256	0	0	39	1	1
RNA degradation	Complement and coagulation cascades	0	2	321	0	0	4	1	1
RNA degradation	Platelet activation	2	14	900	0	0	19	1	1
RNA degradation	Antigen processing and presentation	1	14	190	0	0	15	1	1
RNA degradation	Renin-angiotensin system	0	2	89	0	0	0	1	1
RNA degradation	Toll-like receptor signaling pathway	20	44	1321	0	0	151	1	1
RNA degradation	NOD-like receptor signaling pathway	22	39	1364	0	0	120	1	1
RNA degradation	RIG-I-like receptor signaling pathway	15	19	460	0	0	19	1	1
RNA degradation	Cytosolic DNA-sensing pathway	3	10	265	0	0	24	1	1
RNA degradation	JAK-STAT signaling pathway	5	64	2397	0	0	235	1	1
RNA degradation	Natural killer cell mediated cytotoxicity	7	22	1217	0	0	119	1	1
RNA degradation	IL-17 signaling pathway	20	34	990	0	0	106	1	1
RNA degradation	Th1 and Th2 cell differentiation	4	33	1061	0	0	36	1	1
RNA degradation	Th17 cell differentiation	6	66	1490	0	0	131	1	1
RNA degradation	T cell receptor signaling pathway	7	37	1610	0	0	94	1	1
RNA degradation	B cell receptor signaling pathway	5	27	789	0	0	42	1	1
RNA degradation	Fc epsilon RI signaling pathway	5	24	936	0	0	58	1	1
RNA degradation	Fc gamma R-mediated phagocytosis	3	12	951	0	0	56	1	1
RNA degradation	TNF signaling pathway	10	51	1451	0	0	179	1	1
RNA degradation	Leukocyte transendothelial migration	2	10	612	0	0	25	1	1
RNA degradation	Intestinal immune network for IgA production	2	3	144	0	0	23	1	1
RNA degradation	Circadian rhythm	189	9	340	0	0	10	1	1
RNA degradation	Circadian entrainment	2	7	995	0	0	20	1	1
RNA degradation	Long-term potentiation	5	15	639	0	0	12	1	1
RNA degradation	Synaptic vesicle cycle	0	1	246	0	0	0	1	1
RNA degradation	Neurotrophin signaling pathway	10	47	1653	0	0	90	1	1
RNA degradation	Retrograde endocannabinoid signaling	2	5	772	0	0	8	1	1
RNA degradation	Glutamatergic synapse	2	3	947	0	0	24	1	1
RNA degradation	Cholinergic synapse	4	24	1293	0	0	15	1	1
RNA degradation	Serotonergic synapse	4	16	967	0	0	9	1	1
RNA degradation	GABAergic synapse	0	3	559	0	0	3	1	1
RNA degradation	Dopaminergic synapse	0	19	1305	0	0	18	1	1
RNA degradation	Long-term depression	4	12	432	0	0	9	1	1
RNA degradation	Olfactory transduction	0	0	160	0	0	0	1	1
RNA degradation	Taste transduction	0	0	124	0	0	0	1	1
RNA degradation	Phototransduction	0	0	119	0	0	0	1	1
RNA degradation	Inflammatory mediator regulation of TRP channels	0	11	702	0	0	48	1	1
RNA degradation	Regulation of actin cytoskeleton	5	59	3194	0	1	29	1	0.419060177
RNA degradation	Insulin signaling pathway	274	78	1491	0	1	46	1	0.91879743
RNA degradation	Insulin secretion	0	53	499	0	1	2	1	0.201334396
RNA degradation	GnRH signaling pathway	5	41	955	0	0	17	1	1
RNA degradation	Ovarian steroidogenesis	0	37	378	0	1	7	1	0.516731995
RNA degradation	Progesterone-mediated oocyte maturation	3	51	607	0	1	16	1	0.75892114
RNA degradation	Estrogen signaling pathway	7	75	1377	0	0	96	1	1
RNA degradation	Melanogenesis	5	24	828	0	0	3	1	1
RNA degradation	Prolactin signaling pathway	5	87	984	0	1	76	1	0.999345918
RNA degradation	Thyroid hormone synthesis	0	15	265	0	0	0	1	1
RNA degradation	Thyroid hormone signaling pathway	10	65	1029	0	0	59	1	1
RNA degradation	Adipocytokine signaling pathway	191	56	873	0	0	40	1	1
RNA degradation	Oxytocin signaling pathway	193	36	1754	0	0	14	1	1
RNA degradation	Glucagon signaling pathway	244	52	850	0	0	0	1	1
RNA degradation	Regulation of lipolysis in adipocytes	0	46	389	0	1	19	1	0.913892285
RNA degradation	Renin secretion	0	15	426	0	0	2	1	1
RNA degradation	Aldosterone synthesis and secretion	0	18	520	0	0	0	1	1
RNA degradation	Relaxin signaling pathway	6	47	1603	0	0	125	1	1
RNA degradation	Type II diabetes mellitus	3	56	344	0	1	18	1	0.962675422
RNA degradation	Insulin resistance	273	119	1403	0	1	107	1	0.999948781
RNA degradation	Non-alcoholic fatty liver disease (NAFLD)	234	102	1538	0	1	155	1	0.999986717
RNA degradation	AGE-RAGE signaling pathway in diabetic complications	21	63	1774	0	0	261	1	1
RNA degradation	Cushing syndrome	6	80	1269	0	0	4	1	1
RNA degradation	Type I diabetes mellitus	3	40	220	0	1	70	1	0.999999968
RNA degradation	Maturity onset diabetes of the young	0	59	197	0	1	1	1	0.299492386
RNA degradation	Aldosterone-regulated sodium reabsorption	2	40	233	0	1	13	1	0.919602727
RNA degradation	Endocrine and other factor-regulated calcium reabsorption	0	8	185	0	0	3	1	1
RNA degradation	Vasopressin-regulated water reabsorption	0	5	132	0	0	0	1	1
RNA degradation	Proximal tubule bicarbonate reclamation	0	0	70	0	0	0	1	1
RNA degradation	Salivary secretion	0	5	315	0	0	1	1	1
RNA degradation	Gastric acid secretion	0	2	341	0	0	0	1	1
RNA degradation	Pancreatic secretion	0	0	214	0	0	0	1	1
RNA degradation	Carbohydrate digestion and absorption	0	13	125	0	0	2	1	1
RNA degradation	Fat digestion and absorption	0	0	77	0	0	0	1	1
RNA degradation	Bile secretion	0	18	255	0	0	0	1	1
RNA degradation	Mineral absorption	1	22	192	0	0	2	1	1
RNA degradation	Alzheimer disease	8	23	712	0	0	45	1	1
RNA degradation	Parkinson disease	5	0	227	0	0	0	1	1
RNA degradation	Amyotrophic lateral sclerosis (ALS)	8	17	329	0	0	35	1	1
RNA degradation	Huntington disease	7	58	480	0	0	15	1	1
RNA degradation	Prion diseases	6	24	278	0	0	42	1	1
RNA degradation	Cocaine addiction	1	23	304	0	0	3	1	1
RNA degradation	Amphetamine addiction	0	24	532	0	0	17	1	1
RNA degradation	Morphine addiction	0	0	582	0	0	1	1	1
RNA degradation	Alcoholism	18	21	2425	0	0	14	1	1
RNA degradation	Bacterial invasion of epithelial cells	2	10	526	0	0	6	1	1
RNA degradation	Vibrio cholerae infection	0	2	97	0	0	2	1	1
RNA degradation	Epithelial cell signaling in Helicobacter pylori infection	14	20	349	0	0	4	1	1
RNA degradation	Pathogenic Escherichia coli infection	0	1	180	0	0	2	1	1
RNA degradation	Shigellosis	15	14	385	0	0	5	1	1
RNA degradation	Salmonella infection	17	23	583	0	0	68	1	1
RNA degradation	Pertussis	18	36	720	0	0	129	1	1
RNA degradation	Legionellosis	18	20	434	0	0	82	1	1
RNA degradation	Leishmaniasis	4	42	758	0	0	139	1	1
RNA degradation	Chagas disease (American trypanosomiasis)	19	38	1372	0	0	302	1	1
RNA degradation	African trypanosomiasis	2	14	293	0	0	104	1	1
RNA degradation	Malaria	15	19	334	0	0	108	1	1
RNA degradation	Toxoplasmosis	7	27	1176	0	0	207	1	1
RNA degradation	Amoebiasis	17	21	695	0	0	133	1	1
RNA degradation	Staphylococcus aureus infection	0	2	139	0	0	8	1	1
RNA degradation	Tuberculosis	11	48	1800	0	0	354	1	1
RNA degradation	Hepatitis C	13	88	2061	0	0	186	1	1
RNA degradation	Measles	10	52	1688	0	0	230	1	1
RNA degradation	Human cytomegalovirus infection	28	114	3940	0	0	364	1	1
RNA degradation	Influenza A	25	42	1752	0	0	327	1	1
RNA degradation	Human T-cell leukemia virus 1 infection	13	127	2546	0	0	126	1	1
RNA degradation	Herpes simplex virus 1 infection	12	44	1690	0	0	278	1	1
RNA degradation	Epstein-Barr virus infection	10	60	2362	0	0	150	1	1
RNA degradation	Pathways in cancer	35	203	14932	0	0	858	1	1
RNA degradation	Transcriptional misregulation in cancer	20	121	1439	0	0	47	1	1
RNA degradation	Viral carcinogenesis	25	73	2174	0	0	44	1	1
RNA degradation	Chemical carcinogenesis	0	19	271	0	0	12	1	1
RNA degradation	Proteoglycans in cancer	39	82	3175	0	0	265	1	1
RNA degradation	MicroRNAs in cancer	11	60	1613	0	0	115	1	1
RNA degradation	Colorectal cancer	10	59	1169	0	0	78	1	1
RNA degradation	Renal cell carcinoma	7	49	809	0	0	23	1	1
RNA degradation	Pancreatic cancer	8	41	971	0	0	76	1	1
RNA degradation	Endometrial cancer	8	62	727	0	0	38	1	1
RNA degradation	Glioma	7	34	1004	0	0	51	1	1
RNA degradation	Prostate cancer	10	98	1520	0	1	82	1	0.996380275
RNA degradation	Thyroid cancer	7	36	275	0	0	11	1	1
RNA degradation	Basal cell carcinoma	2	15	388	0	0	3	1	1
RNA degradation	Melanoma	8	36	1286	0	0	19	1	1
RNA degradation	Bladder cancer	21	44	498	0	0	33	1	1
RNA degradation	Chronic myeloid leukemia	10	56	968	0	0	57	1	1
RNA degradation	Acute myeloid leukemia	8	58	777	0	0	40	1	1
RNA degradation	Small cell lung cancer	7	49	756	0	0	47	1	1
RNA degradation	Non-small cell lung cancer	8	45	867	0	0	44	1	1
RNA degradation	Breast cancer	8	97	2442	0	0	78	1	1
RNA degradation	Hepatocellular carcinoma	11	75	1875	0	0	187	1	1
RNA degradation	Gastric cancer	8	60	2298	0	0	76	1	1
RNA degradation	Central carbon metabolism in cancer	8	56	601	0	0	18	1	1
RNA degradation	Choline metabolism in cancer	6	61	1022	0	0	28	1	1
RNA degradation	Asthma	1	8	116	0	0	3	1	1
RNA degradation	Autoimmune thyroid disease	1	4	149	0	0	14	1	1
RNA degradation	Inflammatory bowel disease (IBD)	4	39	653	0	0	197	1	1
RNA degradation	Systemic lupus erythematosus	16	9	1585	0	0	29	1	1
RNA degradation	Rheumatoid arthritis	15	23	553	0	0	176	1	1
RNA degradation	Allograft rejection	2	9	199	0	0	55	1	1
RNA degradation	Graft-versus-host disease	3	10	170	0	0	54	1	1
RNA degradation	Hypertrophic cardiomyopathy (HCM)	192	15	743	0	0	16	1	1
RNA degradation	Arrhythmogenic right ventricular cardiomyopathy (ARVC)	1	9	245	0	0	0	1	1
RNA degradation	Dilated cardiomyopathy (DCM)	2	14	622	0	0	8	1	1
RNA degradation	Viral myocarditis	17	0	193	0	0	11	1	1
RNA degradation	Fluid shear stress and atherosclerosis	67	57	2131	0	0	422	1	1
PPAR signaling pathway	Homologous recombination	42	2	477	0	0	3	1	1
PPAR signaling pathway	Fanconi anemia pathway	30	3	601	0	0	3	1	1
PPAR signaling pathway	MAPK signaling pathway	411	350	6414	17	39	317	0.813687468	1.07E-06
PPAR signaling pathway	ErbB signaling pathway	146	144	1879	4	14	99	0.958183145	0.016103093
PPAR signaling pathway	Ras signaling pathway	213	267	5356	6	19	147	0.533988181	0.000108494
PPAR signaling pathway	Rap1 signaling pathway	192	225	3722	6	19	131	0.677909819	0.000263839
PPAR signaling pathway	Calcium signaling pathway	134	106	1911	3	4	31	0.372085499	0.088863499
PPAR signaling pathway	cGMP-PKG signaling pathway	127	138	1439	2	12	32	0.790289544	1.60E-05
PPAR signaling pathway	cAMP signaling pathway	267	263	2665	3	9	65	0.965941751	0.186021198
PPAR signaling pathway	Cytokine-cytokine receptor interaction	341	191	2309	26	30	486	1	0.979060725
PPAR signaling pathway	Chemokine signaling pathway	234	137	3036	11	12	165	0.740185761	0.065899348
PPAR signaling pathway	NF-kappa B signaling pathway	211	85	1288	13	14	107	0.919118282	0.007880236
PPAR signaling pathway	HIF-1 signaling pathway	267	229	1893	15	28	246	0.999992635	0.676508251
PPAR signaling pathway	FoxO signaling pathway	310	242	2197	11	19	118	0.958840828	0.053345581
PPAR signaling pathway	Phosphatidylinositol signaling system	50	60	478	2	1	10	0.281518121	0.742053029
PPAR signaling pathway	Sphingolipid signaling pathway	173	126	1576	10	16	106	0.747696933	0.007851357
PPAR signaling pathway	Phospholipase D signaling pathway	127	178	2049	3	10	67	0.797457137	0.059952915
PPAR signaling pathway	Neuroactive ligand-receptor interaction	238	185	2693	4	16	91	0.967114534	0.000342369
PPAR signaling pathway	Cell cycle	146	93	1512	3	9	32	0.611136023	7.40E-05
PPAR signaling pathway	Oocyte meiosis	82	100	894	2	11	21	0.589079066	2.76E-06
PPAR signaling pathway	Sulfur relay system	2	1	198	0	0	3	1	1
PPAR signaling pathway	SNARE interactions in vesicular transport	16	3	218	0	0	3	1	1
PPAR signaling pathway	Mitophagy - animal	101	51	562	2	5	10	0.561732051	0.000903468
PPAR signaling pathway	Autophagy - animal	160	128	1363	4	10	44	0.779518117	0.005800684
PPAR signaling pathway	Protein processing in endoplasmic reticulum	140	45	642	5	6	25	0.667727774	0.005438101
PPAR signaling pathway	Endocytosis	153	97	1574	6	7	26	0.034075464	0.000679065
PPAR signaling pathway	Phagosome	71	27	439	1	4	10	0.832078753	0.001862839
PPAR signaling pathway	Peroxisome	92	31	356	1	0	4	0.699361113	1
PPAR signaling pathway	mTOR signaling pathway	180	154	1699	7	20	95	0.894304863	0.000182095
PPAR signaling pathway	PI3K-Akt signaling pathway	502	374	7175	17	27	337	0.944795415	0.016492562
PPAR signaling pathway	AMPK signaling pathway	258	214	1310	6	19	57	0.980882258	0.000969366
PPAR signaling pathway	Apoptosis	297	116	1986	11	13	140	0.997027224	0.059657496
PPAR signaling pathway	Longevity regulating pathway	230	176	1317	6	14	61	0.969947956	0.025204456
PPAR signaling pathway	Longevity regulating pathway - multiple species	161	137	940	5	11	47	0.928252036	0.06670494
PPAR signaling pathway	Cellular senescence	248	151	2011	8	17	93	0.905332036	0.000364845
PPAR signaling pathway	Cardiac muscle contraction	39	25	492	0	0	3	1	1
PPAR signaling pathway	Adrenergic signaling in cardiomyocytes	83	107	1542	2	6	23	0.353891211	0.00370315
PPAR signaling pathway	Vascular smooth muscle contraction	112	91	1085	2	5	12	0.356101181	0.001838108
PPAR signaling pathway	Wnt signaling pathway	136	173	1505	3	6	24	0.371088994	0.048655332
PPAR signaling pathway	Notch signaling pathway	41	54	458	1	0	4	0.313690665	1
PPAR signaling pathway	Hedgehog signaling pathway	33	17	414	1	3	7	0.443399892	0.001827728
PPAR signaling pathway	TGF-beta signaling pathway	119	179	1154	5	15	50	0.601363665	0.006077601
PPAR signaling pathway	Axon guidance	125	85	1728	3	10	40	0.562648443	1.23E-05
PPAR signaling pathway	VEGF signaling pathway	111	84	928	7	14	79	0.859383573	0.007933646
PPAR signaling pathway	Apelin signaling pathway	217	133	1624	6	6	42	0.498757571	0.122990209
PPAR signaling pathway	Osteoclast differentiation	216	178	1944	12	25	181	0.988060764	0.019804783
PPAR signaling pathway	Hippo signaling pathway	126	88	1171	3	6	27	0.56946293	0.012403977
PPAR signaling pathway	Hippo signaling pathway - multiple species	8	4	227	0	0	3	1	1
PPAR signaling pathway	Focal adhesion	251	166	2709	10	16	129	0.772431041	0.004592058
PPAR signaling pathway	ECM-receptor interaction	86	12	324	1	0	4	0.710801037	1
PPAR signaling pathway	Cell adhesion molecules (CAMs)	61	17	372	2	0	15	0.737423794	1
PPAR signaling pathway	Adherens junction	89	94	789	2	6	16	0.555158125	0.007246811
PPAR signaling pathway	Tight junction	163	47	791	1	3	9	0.876155624	0.012839591
PPAR signaling pathway	Gap junction	71	76	826	2	7	21	0.552311369	0.00171843
PPAR signaling pathway	Signaling pathways regulating pluripotency of stem cells	119	140	1572	3	12	57	0.82089025	0.003266046
PPAR signaling pathway	Complement and coagulation cascades	73	14	527	1	2	10	0.777970354	0.026136044
PPAR signaling pathway	Platelet activation	108	98	1211	3	9	34	0.59781833	0.000983533
PPAR signaling pathway	Antigen processing and presentation	78	49	423	5	10	33	0.764376006	0.002059724
PPAR signaling pathway	Renin-angiotensin system	11	16	235	0	0	3	1	1
PPAR signaling pathway	Toll-like receptor signaling pathway	250	139	1767	17	17	188	0.990342383	0.303555303
PPAR signaling pathway	NOD-like receptor signaling pathway	288	138	1850	17	16	156	0.968289617	0.11203916
PPAR signaling pathway	RIG-I-like receptor signaling pathway	142	58	747	7	6	35	0.510099578	0.046419964
PPAR signaling pathway	Cytosolic DNA-sensing pathway	121	34	528	9	6	42	0.657391258	0.043655978
PPAR signaling pathway	JAK-STAT signaling pathway	223	221	2893	10	18	266	0.998042944	0.747903237
PPAR signaling pathway	Natural killer cell mediated cytotoxicity	125	110	1544	7	12	141	0.952227005	0.298240971
PPAR signaling pathway	IL-17 signaling pathway	289	130	1463	16	21	141	0.998157842	0.009518592
PPAR signaling pathway	Th1 and Th2 cell differentiation	138	88	1371	6	7	52	0.427580668	0.044195566
PPAR signaling pathway	Th17 cell differentiation	220	181	1907	12	17	163	0.974939626	0.375958174
PPAR signaling pathway	T cell receptor signaling pathway	176	129	1957	7	14	118	0.920805947	0.020046802
PPAR signaling pathway	B cell receptor signaling pathway	96	72	1046	2	6	53	0.964673575	0.150397317
PPAR signaling pathway	Fc epsilon RI signaling pathway	86	112	1199	4	10	75	0.803769835	0.152979226
PPAR signaling pathway	Fc gamma R-mediated phagocytosis	91	82	1230	3	6	68	0.894116532	0.297133319
PPAR signaling pathway	TNF signaling pathway	301	144	1956	21	20	223	0.997923419	0.197898983
PPAR signaling pathway	Leukocyte transendothelial migration	128	47	896	8	2	38	0.161873455	0.605135096
PPAR signaling pathway	Intestinal immune network for IgA production	69	24	353	5	5	36	0.872509295	0.083599566
PPAR signaling pathway	Circadian rhythm	90	14	367	1	1	15	0.986647766	0.448474971
PPAR signaling pathway	Circadian entrainment	65	76	1248	1	5	29	0.791815639	0.027530388
PPAR signaling pathway	Long-term potentiation	56	92	888	1	4	20	0.732171698	0.14395891
PPAR signaling pathway	Synaptic vesicle cycle	21	13	400	0	0	3	1	1
PPAR signaling pathway	Neurotrophin signaling pathway	171	114	1964	6	11	110	0.930205209	0.049818532
PPAR signaling pathway	Retrograde endocannabinoid signaling	79	90	1055	2	7	20	0.449265259	0.000806718
PPAR signaling pathway	Glutamatergic synapse	52	73	1188	1	4	32	0.765832092	0.128226641
PPAR signaling pathway	Cholinergic synapse	83	110	1579	3	5	26	0.152932081	0.030284618
PPAR signaling pathway	Serotonergic synapse	81	130	1279	2	11	25	0.477575958	1.02E-05
PPAR signaling pathway	GABAergic synapse	45	56	778	2	4	12	0.149391662	0.007731722
PPAR signaling pathway	Dopaminergic synapse	93	86	1586	1	5	27	0.807082258	0.013067859
PPAR signaling pathway	Long-term depression	41	54	632	2	7	21	0.401113599	0.001026072
PPAR signaling pathway	Olfactory transduction	19	23	323	0	0	3	1	1
PPAR signaling pathway	Taste transduction	24	20	289	1	0	4	0.29438374	1
PPAR signaling pathway	Phototransduction	11	5	256	0	0	3	1	1
PPAR signaling pathway	Inflammatory mediator regulation of TRP channels	100	101	1009	10	11	72	0.165178732	0.094373687
PPAR signaling pathway	Regulation of actin cytoskeleton	201	191	3643	3	11	45	0.455997422	1.31E-05
PPAR signaling pathway	Insulin signaling pathway	257	168	1648	4	10	61	0.991218156	0.084342039
PPAR signaling pathway	Insulin secretion	87	94	748	2	6	12	0.415884189	0.001662138
PPAR signaling pathway	GnRH signaling pathway	97	108	1235	5	9	34	0.121674192	0.001745374
PPAR signaling pathway	Ovarian steroidogenesis	66	145	673	3	10	22	0.368155876	0.009417803
PPAR signaling pathway	Progesterone-mediated oocyte maturation	81	113	868	3	12	33	0.610315713	0.000437156
PPAR signaling pathway	Estrogen signaling pathway	192	203	1811	11	17	127	0.810387375	0.24865917
PPAR signaling pathway	Melanogenesis	94	117	1131	1	5	12	0.648860146	0.004754699
PPAR signaling pathway	Prolactin signaling pathway	124	170	1307	4	20	102	0.99178379	0.032672025
PPAR signaling pathway	Thyroid hormone synthesis	74	50	495	1	3	7	0.680501685	0.02540281
PPAR signaling pathway	Thyroid hormone signaling pathway	173	368	1562	5	17	84	0.966321084	0.806340764
PPAR signaling pathway	Adipocytokine signaling pathway	261	222	1051	7	18	65	0.999009519	0.120055317
PPAR signaling pathway	Oxytocin signaling pathway	197	127	1970	4	11	32	0.399883529	2.10E-06
PPAR signaling pathway	Glucagon signaling pathway	231	169	1010	2	1	6	0.415090516	0.667687704
PPAR signaling pathway	Regulation of lipolysis in adipocytes	74	125	653	3	9	33	0.745769593	0.159983933
PPAR signaling pathway	Renin secretion	71	57	660	0	1	6	1	0.419634244
PPAR signaling pathway	Aldosterone synthesis and secretion	84	108	815	1	2	6	0.480439992	0.182777109
PPAR signaling pathway	Relaxin signaling pathway	228	150	2032	12	17	149	0.925517238	0.042561148
PPAR signaling pathway	Type II diabetes mellitus	99	138	625	5	14	39	0.770129499	0.030013591
PPAR signaling pathway	Insulin resistance	352	313	1630	13	22	135	0.999959544	0.843779443
PPAR signaling pathway	Non-alcoholic fatty liver disease (NAFLD)	441	310	1887	17	34	203	0.999999999	0.480905744
PPAR signaling pathway	AGE-RAGE signaling pathway in diabetic complications	339	204	2354	24	30	318	0.999979296	0.332209539
PPAR signaling pathway	Cushing syndrome	151	169	1624	0	5	12	1	0.004962767
PPAR signaling pathway	Type I diabetes mellitus	82	98	481	11	19	102	0.983010618	0.733004946
PPAR signaling pathway	Maturity onset diabetes of the young	37	74	370	1	5	9	0.616813497	0.018246523
PPAR signaling pathway	Aldosterone-regulated sodium reabsorption	53	95	448	4	12	31	0.512276989	0.016351193
PPAR signaling pathway	Endocrine and other factor-regulated calcium reabsorption	36	49	383	4	6	16	0.05275747	0.009503913
PPAR signaling pathway	Vasopressin-regulated water reabsorption	37	13	298	0	0	3	1	1
PPAR signaling pathway	Proximal tubule bicarbonate reclamation	20	0	211	2	0	5	0.071874293	1
PPAR signaling pathway	Salivary secretion	53	50	534	1	2	7	0.521007645	0.133134716
PPAR signaling pathway	Gastric acid secretion	45	40	545	1	1	5	0.351147212	0.317913334
PPAR signaling pathway	Pancreatic secretion	56	38	429	1	1	5	0.504861945	0.372510893
PPAR signaling pathway	Carbohydrate digestion and absorption	32	41	306	1	1	7	0.542206026	0.638599883
PPAR signaling pathway	Fat digestion and absorption	54	17	266	0	0	3	1	1
PPAR signaling pathway	Bile secretion	104	165	592	0	0	3	1	1
PPAR signaling pathway	Mineral absorption	40	58	388	4	3	12	0.026161555	0.260782152
PPAR signaling pathway	Alzheimer disease	235	124	1156	11	16	75	0.924994057	0.004020437
PPAR signaling pathway	Parkinson disease	116	19	478	1	0	4	0.672383411	1
PPAR signaling pathway	Amyotrophic lateral sclerosis (ALS)	136	63	624	7	8	53	0.966551132	0.152412088
PPAR signaling pathway	Huntington disease	202	115	822	4	4	22	0.829951623	0.370942068
PPAR signaling pathway	Prion diseases	97	65	531	10	13	68	0.836887396	0.054269976
PPAR signaling pathway	Cocaine addiction	65	38	504	1	1	8	0.671405008	0.468314259
PPAR signaling pathway	Amphetamine addiction	75	63	767	1	1	22	0.899451782	0.852374324
PPAR signaling pathway	Morphine addiction	43	42	788	1	1	6	0.286652937	0.280869042
PPAR signaling pathway	Alcoholism	142	75	2724	0	3	20	1	0.016319084
PPAR signaling pathway	Bacterial invasion of epithelial cells	100	49	782	5	5	19	0.082973089	0.004692668
PPAR signaling pathway	Vibrio cholerae infection	25	18	259	1	1	7	0.512939476	0.399733127
PPAR signaling pathway	Epithelial cell signaling in Helicobacter pylori infection	120	53	609	3	4	14	0.54256951	0.026572891
PPAR signaling pathway	Pathogenic Escherichia coli infection	48	21	369	2	5	12	0.477682656	0.00022349
PPAR signaling pathway	Shigellosis	97	49	623	2	9	19	0.823650024	2.81E-06
PPAR signaling pathway	Salmonella infection	181	75	920	12	17	100	0.988692665	0.001556744
PPAR signaling pathway	Pertussis	236	107	1130	15	19	166	0.999996752	0.209411009
PPAR signaling pathway	Legionellosis	220	78	822	16	15	116	0.999900478	0.118304039
PPAR signaling pathway	Leishmaniasis	174	116	1123	15	24	181	0.999383037	0.102344702
PPAR signaling pathway	Chagas disease (American trypanosomiasis)	291	164	1891	23	23	351	0.99999999	0.95609724
PPAR signaling pathway	African trypanosomiasis	139	75	606	15	14	131	0.999943699	0.78971328
PPAR signaling pathway	Malaria	150	92	663	16	17	144	0.999977015	0.828177932
PPAR signaling pathway	Toxoplasmosis	228	127	1598	16	22	248	0.999989741	0.316824002
PPAR signaling pathway	Amoebiasis	265	122	1165	18	20	174	0.999998342	0.357596353
PPAR signaling pathway	Staphylococcus aureus infection	44	9	311	2	1	14	0.614897527	0.343023741
PPAR signaling pathway	Tuberculosis	327	189	2392	26	31	414	0.99999994	0.665661658
PPAR signaling pathway	Hepatitis C	306	281	2552	13	21	220	0.999450665	0.797306101
PPAR signaling pathway	Measles	294	134	2175	20	18	271	0.999740939	0.403145829
PPAR signaling pathway	Human cytomegalovirus infection	438	254	4611	22	30	419	0.999696523	0.078277695
PPAR signaling pathway	Influenza A	358	196	2360	27	25	382	0.999999939	0.931690003
PPAR signaling pathway	Human T-cell leukemia virus 1 infection	320	271	3118	14	21	164	0.808967879	0.042968451
PPAR signaling pathway	Herpes simplex virus 1 infection	323	149	2227	22	21	324	0.999998745	0.602614299
PPAR signaling pathway	Epstein-Barr virus infection	330	169	2912	14	14	181	0.960889668	0.16177873
PPAR signaling pathway	Pathways in cancer	847	653	15991	29	49	883	0.998652489	0.017853364
PPAR signaling pathway	Transcriptional misregulation in cancer	300	198	1853	8	15	65	0.851130758	0.00256448
PPAR signaling pathway	Viral carcinogenesis	294	161	2652	6	11	64	0.729706083	0.001309219
PPAR signaling pathway	Chemical carcinogenesis	105	85	563	1	8	24	0.993716654	0.018223223
PPAR signaling pathway	Proteoglycans in cancer	326	234	3693	18	34	320	0.990085583	0.001483738
PPAR signaling pathway	MicroRNAs in cancer	270	199	2132	9	18	145	0.997134086	0.122390829
PPAR signaling pathway	Colorectal cancer	170	138	1529	7	12	100	0.94335054	0.183124759
PPAR signaling pathway	Renal cell carcinoma	110	134	1118	3	10	39	0.757100201	0.012970226
PPAR signaling pathway	Pancreatic cancer	181	107	1331	8	14	101	0.976557924	0.026216541
PPAR signaling pathway	Endometrial cancer	105	115	971	4	8	53	0.846257108	0.284396185
PPAR signaling pathway	Glioma	112	112	1308	5	10	69	0.721298572	0.0633988
PPAR signaling pathway	Prostate cancer	234	222	1957	9	19	112	0.935347015	0.042943471
PPAR signaling pathway	Thyroid cancer	72	103	503	2	8	21	0.830167555	0.045126016
PPAR signaling pathway	Basal cell carcinoma	57	42	591	2	3	11	0.287365482	0.036913903
PPAR signaling pathway	Melanoma	114	134	1611	4	9	35	0.231747873	0.001586188
PPAR signaling pathway	Bladder cancer	119	85	746	7	12	48	0.669332648	0.004876206
PPAR signaling pathway	Chronic myeloid leukemia	161	113	1297	6	13	79	0.943377267	0.015546813
PPAR signaling pathway	Acute myeloid leukemia	122	122	1068	2	11	56	0.991984089	0.04531877
PPAR signaling pathway	Small cell lung cancer	226	106	1128	8	7	65	0.967199211	0.411846416
PPAR signaling pathway	Non-small cell lung cancer	120	130	1139	5	9	61	0.790949523	0.253080797
PPAR signaling pathway	Breast cancer	194	250	2902	5	15	101	0.817552602	0.024137478
PPAR signaling pathway	Hepatocellular carcinoma	224	197	2331	10	24	224	0.999122992	0.125647717
PPAR signaling pathway	Gastric cancer	191	214	2727	6	11	96	0.675498897	0.127856751
PPAR signaling pathway	Central carbon metabolism in cancer	86	112	859	2	8	31	0.83609719	0.03833257
PPAR signaling pathway	Choline metabolism in cancer	114	131	1290	2	5	38	0.864732874	0.341155273
PPAR signaling pathway	Asthma	51	38	317	3	5	14	0.397424822	0.0169629
PPAR signaling pathway	Autoimmune thyroid disease	31	22	318	2	0	19	0.572368585	1
PPAR signaling pathway	Inflammatory bowel disease (IBD)	196	113	1040	18	23	241	0.999999993	0.806837535
PPAR signaling pathway	Systemic lupus erythematosus	139	50	1870	4	8	44	0.415946286	1.25E-05
PPAR signaling pathway	Rheumatoid arthritis	199	103	930	18	23	215	0.999999997	0.621428423
PPAR signaling pathway	Allograft rejection	72	46	427	7	8	73	0.981918306	0.545743701
[truncated: 19,116 more rows]
