# Supplementary material for: Integrative systems and functional analyses reveal a role of dopaminergic signaling in myelin pathogenesis
Source: J Transl Med. 2020 Mar 2;18:109. doi: 10.1186/s12967-020-02276-1 (PMC7053059; doi:10.1186/s12967-020-02276-1)
Supplement: Supplementary file 6 — Additional file 6. Pathways correlated with the DS pathway in the datasets GSE26927 for grey matter and GSE38010 for white matter. [file 12967_2020_2276_MOESM6_ESM.xls]

## Sheet: ALL
		GSE26927			GSE38010
name	KEGG.name	pos	neg	Type	pos	neg	Type	equal_ornot
hsa04010	MAPK signaling pathway	4.19538e-06	5.30918e-45	neg	4.7071e-32	4.96879e-42	other	0	#N/A
hsa04012	ErbB signaling pathway	0.64665	0.874663	other	0.953798	0.561555	other	1	#N/A
hsa04014	Ras signaling pathway	3.33221e-05	1.56127e-11	neg	2.055e-11	4.34825e-08	other	0	#N/A
hsa04015	Rap1 signaling pathway	0.0155684	3.6368e-10	neg	0.0264967	2.7164e-10	neg	1
hsa04020	Calcium signaling pathway	0.0516437	0.195656	other	0.983688	1.37667e-13	neg	0
hsa04024	cAMP signaling pathway	3.65301e-05	7.31322e-06	other	7.37692e-11	3.29626e-06	pos	0
hsa04060	Cytokine-cytokine receptor interaction	1	4.15551e-135	neg	1	7.24582e-257	neg	1
hsa04062	Chemokine signaling pathway	0.965876	1.18757e-05	neg	0.764438	0.00133908	neg	1
hsa04064	NF-kappa B signaling pathway	0.999991	2.84054e-08	neg	1	6.15495e-63	neg	1
hsa04066	HIF-1 signaling pathway	0.199882	0.526373	other	0.756317	0.155273	other	1	#N/A
hsa04068	FoxO signaling pathway	0.80246	0.936537	other	0.811815	0.413835	other	1	#N/A
hsa04071	Sphingolipid signaling pathway	0.322801	0.836091	other	0.989763	0.229136	other	1	#N/A
hsa04072	Phospholipase D signaling pathway	0.503295	0.826887	other	0.80399	0.0979032	other	1	#N/A
hsa04080	Neuroactive ligand-receptor interaction	1	7.09175e-41	neg	1	6.86916e-105	neg	1
hsa04145	Phagosome	0.314576	0.519061	other	0.9983	0.0771174	other	1	#N/A
hsa04150	mTOR signaling pathway	0.53002	0.860111	other	0.665634	0.0370156	neg	0
hsa04151	PI3K-Akt signaling pathway	1.09777e-44	1.46394e-108	neg	3.98434e-51	8.36335e-169	neg	1
hsa04152	AMPK signaling pathway	0.0495223	0.323751	pos	0.998572	0.611229	other	0	#N/A
hsa04210	Apoptosis	0.871088	0.985479	other	0.999501	0.000853357	neg	0
hsa04211	Longevity regulating pathway	0.265937	0.587368	other	0.999271	0.981148	other	1	#N/A
hsa04218	Cellular senescence	0.75347	0.0330268	neg	0.91754	0.000613489	neg	1
hsa04370	VEGF signaling pathway	0.894218	0.991469	other	0.920798	1.8775e-07	neg	0
hsa04371	Apelin signaling pathway	0.325783	0.790063	other	0.835757	0.357156	other	1	#N/A
hsa04380	Osteoclast differentiation	1	3.49163e-07	neg	1	1.24273e-15	neg	1
hsa04510	Focal adhesion	0.158392	0.120246	other	0.29457	0.0350365	neg	0
hsa04514	Cell adhesion molecules (CAMs)	0.344595	0.340961	other	1	7.38084e-06	neg	0
hsa04610	Complement and coagulation cascades	0.999997	0.00308449	neg	1	1.17562e-32	neg	1
hsa04612	Antigen processing and presentation	0.339866	0.369972	other	0.999999	0.0845484	other	1	1
hsa04620	Toll-like receptor signaling pathway	0.997705	0.0120422	neg	1	3.34556e-07	neg	1
hsa04621	NOD-like receptor signaling pathway	0.798378	0.0421837	neg	1	1.16855e-08	neg	1
hsa04622	RIG-I-like receptor signaling pathway	0.948632	0.9586	other	1	0.407354	other	1	1
hsa04623	Cytosolic DNA-sensing pathway	0.928912	0.874921	other	1	9.74673e-05	neg	0
hsa04630	JAK-STAT signaling pathway	0.95368	0.0111946	neg	1	4.02476e-22	neg	1
hsa04640	Hematopoietic cell lineage	0.999911	9.77613e-17	neg	1	6.28842e-60	neg	1
hsa04650	Natural killer cell mediated cytotoxicity	0.693316	0.0791459	other	1	3.13009e-15	neg	0
hsa04657	IL-17 signaling pathway	0.412697	0.0838424	other	1	4.62951e-06	neg	0
hsa04658	Th1 and Th2 cell differentiation	0.939002	0.133217	other	1	0.0140091	neg	0
hsa04659	Th17 cell differentiation	0.675444	0.38407	other	1	1.18854e-07	neg	0
hsa04660	T cell receptor signaling pathway	0.97569	0.973895	other	1	0.0384333	neg	0
hsa04662	B cell receptor signaling pathway	0.393049	0.0620852	other	1	0.517771	other	1	#N/A
hsa04664	Fc epsilon RI signaling pathway	0.99963	0.948258	other	1	1.4503e-14	neg	0
hsa04666	Fc gamma R-mediated phagocytosis	0.255842	0.613059	other	0.99772	0.0114051	neg	0
hsa04668	TNF signaling pathway	0.993245	0.0408731	neg	1	1.78127e-09	neg	1
hsa04670	Leukocyte transendothelial migration	0.331247	0.729513	other	0.999904	0.00462682	neg	0
hsa04672	Intestinal immune network for IgA production	0.981662	2.33428e-08	neg	1	4.41589e-12	neg	1
hsa04713	Circadian entrainment	NA	NA	other	NA	1.5984e-26	other	1	#N/A
hsa04722	Neurotrophin signaling pathway	0.557475	0.62915	other	0.950969	0.792385	other	1	#N/A
hsa04724	Glutamatergic synapse	0.00982891	0.225728	pos	0.932843	0.0696289	other	0	#N/A
hsa04750	Inflammatory mediator regulation of TRP channels	0.00862893	0.00283878	other	0.999415	3.92049e-29	neg	0
hsa04910	Insulin signaling pathway	0.533446	0.84403	other	0.949129	0.194257	other	1	#N/A
hsa04915	Estrogen signaling pathway	0.249038	0.679294	other	0.998849	0.00116999	neg	0
hsa04917	Prolactin signaling pathway	0.510523	0.115281	other	1	3.6022e-14	neg	0
hsa04919	Thyroid hormone signaling pathway	0.813318	0.966363	other	0.96573	0.219159	other	1	#N/A
hsa04920	Adipocytokine signaling pathway	0.0866581	0.349814	other	1	0.965995	other	1	1
hsa04926	Relaxin signaling pathway	0.866198	0.633524	other	1	0.00046631	neg	0

## Sheet: sel
name	KEGG.name	pos	neg	Type	pos	neg	Type	equal_ornot
hsa04610	Complement and coagulation cascades	0.999997	0.00308449	neg	1	1.17562e-32	neg	1
hsa04612	Antigen processing and presentation	0.339866	0.369972	other	0.999999	0.0845484	other	1
hsa04622	RIG-I-like receptor signaling pathway	0.948632	0.9586	other	1	0.407354	other	1
hsa04672	Intestinal immune network for IgA production	0.981662	2.33428e-08	neg	1	4.41589e-12	neg	1
hsa04920	Adipocytokine signaling pathway	0.0866581	0.349814	other	1	0.965995	other	1

## Sheet: 26927
		GSE26927
name	KEGG.name	pos	neg	Type
hsa04010	MAPK signaling pathway	4.19538e-06	5.30918e-45	neg
hsa04014	Ras signaling pathway	3.33221e-05	1.56127e-11	neg
hsa04015	Rap1 signaling pathway	0.0155684	3.6368e-10	neg
hsa04060	Cytokine-cytokine receptor interaction	1	4.15551e-135	neg
hsa04062	Chemokine signaling pathway	0.965876	1.18757e-05	neg
hsa04064	NF-kappa B signaling pathway	0.999991	2.84054e-08	neg
hsa04080	Neuroactive ligand-receptor interaction	1	7.09175e-41	neg
hsa04151	PI3K-Akt signaling pathway	1.09777e-44	1.46394e-108	neg
hsa04152	AMPK signaling pathway	0.0495223	0.323751	pos
hsa04218	Cellular senescence	0.75347	0.0330268	neg
hsa04380	Osteoclast differentiation	1	3.49163e-07	neg
hsa04610	Complement and coagulation cascades	0.999997	0.00308449	neg
hsa04620	Toll-like receptor signaling pathway	0.997705	0.0120422	neg
hsa04621	NOD-like receptor signaling pathway	0.798378	0.0421837	neg
hsa04630	JAK-STAT signaling pathway	0.95368	0.0111946	neg
hsa04640	Hematopoietic cell lineage	0.999911	9.77613e-17	neg
hsa04668	TNF signaling pathway	0.993245	0.0408731	neg
hsa04672	Intestinal immune network for IgA production	0.981662	2.33428e-08	neg
hsa04724	Glutamatergic synapse	0.00982891	0.225728	pos

## Sheet: 38010
		GSE38010
name	KEGG.name	pos	neg	Type
hsa04015	Rap1 signaling pathway	0.0264967	2.7164e-10	neg
hsa04020	Calcium signaling pathway	0.983688	1.37667e-13	neg
hsa04024	cAMP signaling pathway	7.37692e-11	3.29626e-06	pos
hsa04060	Cytokine-cytokine receptor interaction	1	7.24582e-257	neg
hsa04062	Chemokine signaling pathway	0.764438	0.00133908	neg
hsa04064	NF-kappa B signaling pathway	1	6.15495e-63	neg
hsa04080	Neuroactive ligand-receptor interaction	1	6.86916e-105	neg
hsa04150	mTOR signaling pathway	0.665634	0.0370156	neg
hsa04151	PI3K-Akt signaling pathway	3.98434e-51	8.36335e-169	neg
hsa04210	Apoptosis	0.999501	0.000853357	neg
hsa04218	Cellular senescence	0.91754	0.000613489	neg
hsa04370	VEGF signaling pathway	0.920798	1.8775e-07	neg
hsa04380	Osteoclast differentiation	1	1.24273e-15	neg
hsa04510	Focal adhesion	0.29457	0.0350365	neg
hsa04514	Cell adhesion molecules (CAMs)	1	7.38084e-06	neg
hsa04610	Complement and coagulation cascades	1	1.17562e-32	neg
hsa04620	Toll-like receptor signaling pathway	1	3.34556e-07	neg
hsa04621	NOD-like receptor signaling pathway	1	1.16855e-08	neg
hsa04623	Cytosolic DNA-sensing pathway	1	9.74673e-05	neg
hsa04630	JAK-STAT signaling pathway	1	4.02476e-22	neg
hsa04640	Hematopoietic cell lineage	1	6.28842e-60	neg
hsa04650	Natural killer cell mediated cytotoxicity	1	3.13009e-15	neg
hsa04657	IL-17 signaling pathway	1	4.62951e-06	neg
hsa04658	Th1 and Th2 cell differentiation	1	0.0140091	neg
hsa04659	Th17 cell differentiation	1	1.18854e-07	neg
hsa04660	T cell receptor signaling pathway	1	0.0384333	neg
hsa04664	Fc epsilon RI signaling pathway	1	1.4503e-14	neg
hsa04666	Fc gamma R-mediated phagocytosis	0.99772	0.0114051	neg
hsa04668	TNF signaling pathway	1	1.78127e-09	neg
hsa04670	Leukocyte transendothelial migration	0.999904	0.00462682	neg
hsa04672	Intestinal immune network for IgA production	1	4.41589e-12	neg
hsa04750	Inflammatory mediator regulation of TRP channels	0.999415	3.92049e-29	neg
hsa04915	Estrogen signaling pathway	0.998849	0.00116999	neg
hsa04917	Prolactin signaling pathway	1	3.6022e-14	neg
hsa04926	Relaxin signaling pathway	1	0.00046631	neg
